# Supplementary material for: Mapping Quality Indicators to Assess Older Adult Health and Care in Community-, Continuing-, and Acute-Care Settings: A Systematic Review of Reviews and Guidelines
Source: Healthcare (Basel). 2024 Jul 12;12(14):1397. doi: 10.3390/healthcare12141397 (PMC11276513; doi:10.3390/healthcare12141397)
Supplement: Supplementary file 1 [file healthcare-12-01397-s001.zip]

Archive with 4 entries (4 files):
- Excel Table S1.xlsx
- File S1. PRISMA Checklist-.pdf
- File S2. Search strategies..pdf
- Table S1. The methodological quality assessment of the included studies..pdf
