# Supplementary material for: Mapping Quality Indicators to Assess Older Adult Health and Care in Community-, Continuing-, and Acute-Care Settings: A Systematic Review of Reviews and Guidelines
Source: Healthcare (Basel). 2024 Jul 12;12(14):1397. doi: 10.3390/healthcare12141397 (PMC11276513; doi:10.3390/healthcare12141397)
Supplement: Supplementary file 1 [file healthcare-12-01397-s001.zip › Excel Table S1.xlsx]

## Sheet: Tab 1- All QIs 
Excel Table S1: All Quality indicators for the health and care of older adults
Source	Combined Indicator and Description	Assigned Settings	Assisgned domains	Numerator	Denominator	Assigned Focus Area	Feasibility	Risk Adjustment	Reliability	Validity/types
Amador, 2019	There are facilities for a relative to stay overnight	Acute Care	Structure	NI	NI	Accessibility	NI	NI	NI	NI
Amador, 2019	Appropriately trained translators should be available if professional caregivers and patient or family members do not speak the same language	Acute Care	Structure	NI	NI	Accessibility	NI	NI	NI	NI
Amador, 2019	Patient information should be available in relevant foreign languages	Acute Care	Structure	NI	NI	Accessibility	NI	NI	NI	NI
Alberta Health Services, 2018	Radiation Therapy Access (Ready to Treat to First Therapy, 90th Percentile in Weeks)	Acute Care	Structure	NI	NI	Accessibility	NI	NI	NI	NI
Alberta Health Services, 2018	The number of days from the date that a medical oncology referral was received from a physician outside a cancer facility (e.g. family physician or surgeon) to the date that the first consultation with a medical oncologist occurred	Acute Care	Process	NI	NI	Accessibility	NI	NI	NI	NI
Alberta Health Services, 2018	The number of days from the date that a radiation oncology referral was received from a physician outside a cancer facility (e.g. family physician or surgeon) to the date that the first consultation with a radiation oncologist occurred	Acute Care	Process	NI	NI	Accessibility	NI	NI	NI	NI
Askari, 2011	IF a vulnerable elder is deaf or does not speak English, THEN an interpreter or translated materials should be employed to facilitate communication between the vulnerable elder and the health care provider	Acute Care	Process	NI	NI	Accessibility	NI	NI	NI	NI
Alberta Senior Citizens' Housing Association, 2020	Percent of home care clients referred through primary health care	Acute Care	Process	NI	NI	Accessibility	NI	NI	NI	NI
Health Quality & Safety Commission New Zealand, n.d.	Age-standardised equity ratio of the percentage of Asian vs the percentage of European & Other with diabetes who were regularly dispensed angiotensin-converting enzyme inhibitor (ACEI) or angiotensin II receptor blockers (ARB) medicines.	Acute Care	Outcome	Age-standardised percentage of Asian with diabetes who were regularly dispensed angiotensin-converting enzyme inhibitor (ACEI) or angiotensin II receptor blockers (ARB) medicines	Age-standardised percentage of European & Other with diabetes who were regularly dispensed angiotensin-converting enzyme inhibitor (ACEI) or angiotensin II receptor blockers (ARB) medicines	Accessibility	NI	NI	NI	NI
Giroux, 2023	Presence of geriatric services/units	Acute Care	Structure	NI	NI	Accessibility	NI	NI	NI	NI
Giroux, 2023	Availability of professionals specialized in geriatric care (geropsychiatric consultant, geriatric physician, nurses and/or multidisciplinary team)	Acute Care	Structure	NI	NI	Accessibility	NI	NI	NI	NI
Giroux, 2023	Availability of comprehensive geriatric assessement	Acute Care	Structure	NI	NI	Accessibility	NI	NI	NI	NI
Amador, 2019	Access to care Fair and equitable access to care for patient and family, regardless of financial considerations, indicates good quality care.	Community/Primary Care	Outcome	Number of cases living in a rural area	Entire cohort	Accessibility	NI	NI	NI	NI
Joling, 2018	All VEs living in psychosocial circumstances presenting a high-risk for their health should be identified as soon as possible	Community/Primary Care	Process	Patients who were identified when presenting a high-risk for their health	Community-dwelling patients aged 75+ with a diagnosis of cognitive impairment/dementia receiving home care services	Accessibility	NI	NI	NI	NI
Kootenay Boundary Division of Family Practice, 2016	Percentage of patients who report being able to see GP/NP on same or next day	Community/Primary Care	Outcome	NI	NI	Accessibility	NI	NI	NI	NI
National Health Service Digital, 2019	Access to GP Services	Community/Primary Care	Outcome	NI	NI	Accessibility	NI	NI	NI	NI
National Health Service Digital, 2019	Access to NHS Dental Services	Community/Primary Care	Outcome	NI	NI	Accessibility	NI	NI	NI	NI
Canadian Institute for Health Information, 2012	Percentage of population who experienced difficulties accessing routine or ongoing primary health care (PHC) services	Community/Primary Care	Structure	Number of individuals in the denominator who reported experiencing difficulties obtaining required routine or ongoing PHC services for themselves or a family member in the past 12 months. Inclusions  Individual is in the denominator  Individual reported experiencing difficulties obtaining required routine or ongoing PHC services for himself/herself or a family member in the past 12 months Exclu…	Number of respondents age 15 and older. Inclusions  Age of individual is 15 years and older Exclusions  Individual reported not requiring any routine or ongoing care for himself/herself or a family member2 in the past 12 months	Accessibility	NI	NI	NI	NI
Jajszczok, 2023	Facility based/LTC delay/prevention	Community/Primary Care	Outcome	NI	NI	Accessibility	NI	NI	NI	NI
Jajszczok, 2023	Home care client visits/service activity/hours/roster	Community/Primary Care	Outcome	NI	NI	Accessibility	NI	NI	NI	NI
Jajszczok, 2023	Physician availability/services	Community/Primary Care	Outcome	NI	NI	Accessibility	NI	NI	NI	NI
Jajszczok, 2023	Service availability—pall	Community/Primary Care	Outcome	NI	NI	Accessibility	NI	NI	NI	NI
Jajszczok, 2023	Service availability (24/7)	Community/Primary Care	Outcome	NI	NI	Accessibility	NI	NI	NI	NI
Jajszczok, 2023	Timely service availability	Community/Primary Care	Outcome	NI	NI	Accessibility	NI	NI	NI	NI
Jajszczok, 2023	Service delivered vs required	Community/Primary Care	Outcome	NI	NI	Accessibility	NI	NI	NI	NI
Schneberk, 2022	Access (to care , ability to reach or see desired provider)	Community/Primary Care	Process	NI	NI	Accessibility	NI	NI	NI	NI
Schneberk, 2022	Medical provider contact (whether or not the patient saw a medical service provider for each medical condition)	Community/Primary Care	Process	NI	NI	Accessibility	NI	NI	NI	NI
Smith et al., 2007, as cited in Schneberk, 2022	ALL homebound patients and/or the caregiver should be able to identify a provider or a clinic that they would call when in need of medical care or should know the telephone number or other mechanism by which they can reach this source of care.	Community/Primary Care	Process	NI	NI	Accessibility	NI	NI	NI	NI
Smith et al., 2007, as cited in Schneberk, 2022	IF a homebound patient is deaf or does not speak English, THEN an interpreter or translated materials should be employed to facilitate communication between the homebound patient and the health care provider.	Community/Primary Care	Process	NI	NI	Accessibility	NI	NI	NI	NI
Smith et al., 2007, as cited in Schneberk, 2022	IF a homebound patient has visiting nurse services, THEN the medical record should document contact—telephone call, visit, e-mail, or recertification paperwork—with the visiting nurse service at least once during each certification period.	Community/Primary Care	Process	NI	NI	Accessibility	NI	NI	NI	NI
Smith et al., 2007, as cited in Schneberk, 2022	IF a homebound patient is referred to a visiting nurse agency, THEN the purpose of the referral should be documented in the chart and communicated to the visiting nurse agency.	Community/Primary Care	Process	NI	NI	Accessibility	NI	NI	NI	NI
Schneberk, 2022	Flexibility (24-hour service provided if necessary, live-in service provided if necessary; day and night care, 7 days a week)	Community/Primary Care	Process	NI	NI	Accessibility	NI	NI	NI	Valid
Alberta Senior Citizens' Housing Association, 2020	Percent of home care clients reporting difficulty accessing information about their services	Continuing Care	Structure	NI	NI	Accessibility	NI	NI	NI	Valid
Alberta Senior Citizens' Housing Association, 2020	Percent of home care clients reporting that they were able to access the case manager when needed	Continuing Care	Outcome	NI	NI	Accessibility	NI	NI	NI	Valid
European Commission, 2010	Information delivered are Multilanguage (yes, no)	Continuing Care	Structure	NI	NI	Accessibility	NI	NI	NI	Valid
European Commission, 2010	Presence of a web site (yes, no)	Continuing Care	Structure	NI	NI	Accessibility	NI	NI	NI	NI
European Commission, 2010	Transportation services can be provided (yes, no)	Continuing Care	Structure	NI	NI	Accessibility	NI	NI	NI	Expert consensus
Hillen, 2015	Access to up to date medicines information for providers, carers and residents	Continuing Care	Structure	NI	NI	Accessibility	NI	NI	NI	Expert consensus
Joling, 2018	The proportion of home care services that have a single telephone number	Continuing Care	Structure	Home care services that have a single telephone number	NI: on organizational level	Accessibility	NI	NI	NI	Expert consensus
Royal Commission into Aged Care Quality and Safety, 2020	Is the food plan made available to the residents in a legible format?	Continuing Care	Structure	NI	NI	Accessibility	NI	NI	NI	NI
Royal Commission into Aged Care Quality and Safety, 2020	The accessibility by telephone of the organisation or care givers	Continuing Care	Structure	NI	NI	Accessibility	NI	NI	NI	NI
Hosseini Jebeli, 2021	Coverage of family counselling on older person’s home care provided through social workers and health care specialists	Continuing Care	Structure	NI	NI	Accessibility	NI	NI	NI	NI
Hosseini Jebeli, 2021	Geographic coverage of day care centres for older persons	Continuing Care	Structure	NI	NI	Accessibility	NI	NI	NI	NI
Hosseini Jebeli, 2021	Counselling and advisory services within day-care institutions specialized for older persons living independently	Continuing Care	Structure	NI	NI	Accessibility	NI	NI	NI	NI
Hosseini Jebeli, 2021	Coverage of social housing programmes among older people: % of independent older persons benefiting from home improvements or social housing programmes	Prevention/Promotion/Population/Public Health	Structure	NI	NI	Accessibility	NI	NI	NI	NI
Amador, 2019	Documentation of offering of psychosocial support within the first 72 hours of admission to the ICU	Acute Care	Process	Total number of patients in the ICU for > 72 hours with psychosocial support offered to the patient or family by any team member	Total number of patients in the ICU for > 72 hours	Addiction and Mental Health	NI	NI	NI	NI
Amador, 2019	Palliative care services must meet the physical, psychological, social and spiritual needs of patients	Acute Care	Outcome	Number of patients with global scores for emotional status (TIQ scale) not increased over initial score during final week of care (if initial score on the same scale > 25)	NI	Addiction and Mental Health	NI	NI	NI	NI
Askari, 2011	IF a vulnerable elder presents with new onset of one of the following symptoms: sad mood, feeling down, insomnia or difficulties with sleep, apathy or loss of interest in pleasurable activities, complaints of memory loss, unexplained weight loss greater than 5% in the past month or 10% over 1 year, or unexplained fatigue or low energy, THEN the patient should be asked about or treated for depress…	Acute Care	Process	NI	NI	Addiction and Mental Health	NI	NI	NI	NI
Askari, 2011	IF a vulnerable elder presents with onset or discovery of one of the following conditions: stroke, myocardial infarction, dementia, malignancy , chronic pain, alcohol or substance abuse or dependence, anxiety disorder, or personality disorder, THEN the patient should be asked about or treated for depression, or referred to a mental health professional within 2 months of diagnosis of the condition	Acute Care	Process	NI	excluding skin cancer	Addiction and Mental Health	NI	NI	NI	NI
Burkett, 2017	If an older adult presenting to ED (i) is found to have an abnormal mental status that had not been previously recognised or diagnosed by another health‐care provider, (ii) has no change in mental status from baseline and (iii) is discharged home, then a referral for outpatient evaluation of the CI should be documented	Acute Care	Process	NI	NI	Addiction and Mental Health	33	NI	NI	NI
Burkett, 2017	If an older adult presenting to ED (i) is found to have an abnormal mental status, (ii) has no change in mental status from baseline and (iii) is discharged home, then the ED provider should document whether there has been previous recognition or diagnosis of an abnormal mental status by another health‐care provider, or document an unsuccessful attempt to determine this	Acute Care	Process	NI	NI	Addiction and Mental Health	33	NI	NI	NI
Health Quality & Safety Commission New Zealand, n.d.	Average bed night occupancy in a mental health and addiction service organisation’s inpatient unit	Acute Care	Outcome	Number of in-scope acute inpatient occupied bed nights for discharges occurring during the reference period	Number of in-scope discharges (bednights > 1) from the organisation’s acute mental health and addiction services inpatient unit(s) occurring during the reference period	Addiction and Mental Health	Data Sources PRIMHD (Programme for the Integration of Mental Health Data) national collection	NI	NI	NI
Health Quality & Safety Commission New Zealand, n.d.	Hospital patients who smoke and are seen by a health practitioner in a public hospital are offered brief advice and support to quit smoking Outcome: A reduction in the number of avoidable deaths and reduced variation for population groups.	Acute Care	Outcome	Number of hospital patients who smoke and are seen by a health practitioner in a public hospital who are offered brief advice and support to stop smoking	Number of hospital patients who smoke	Addiction and Mental Health	Data availability: Available through DHB	NI	NI	NI
Health Quality & Safety Commission New Zealand, n.d.	In scope mental health and addiction services inpatient unit(s) discharges that had a length of stay over 35 days	Acute Care	Process	Number of in-scope overnight (bednights > 1) discharges from the mental health and addiction services inpatient unit(s) occurring in the period being reported with a LOS > 35 days	Number of in-scope overnight (bednights > 1) discharges from the mental health and addiction services inpatient unit(s) occurring during the period being reported	Addiction and Mental Health	Data Available through DHB and the Ministry of Health’s Key Performance Indicator team.	NI	NI	NI
Health Quality & Safety Commission New Zealand, n.d.	Overnight discharges from the mental health and addiction service organisation’s acute inpatient unit(s) that result in readmission within 28 days of discharge	Acute Care	Outcome	Total number of acute inpatient overnight discharges in the reference period that are followed by a readmission within 28 days	Total number of acute inpatient unit discharges in the reference period	Addiction and Mental Health	Data availability: Available through DHB and the Ministry of Health’s Key Performance Indicator team.	NI	NI	NI
Health Quality & Safety Commission New Zealand, n.d.	Overnight discharges from the mental health and addiction service organisation’s inpatient unit(s) for a community service contact recorded in seven days following that discharge	Acute Care	Outcome	Number of in-scope discharges in the denominator with service user participation contact recorded only by the discharging District Health Board (DHB) in the seven days post discharges	Number of overnight acute inpatient discharges in the period being reported	Addiction and Mental Health	Data availability: Available through DHB and the Ministry of Health’s Key Performance Indicator team	NI	NI	NI
Health Quality & Safety Commission New Zealand, n.d.	Primary Health Organisation (PHO) enrolled patients who smoke have been offered help to quit smoking by a health care practitioner in the last 15 months	Acute Care	Outcome	Number of enrolled patients who had a smoking status of current smoker at the beginning of the 12 month period or became a current smoker during the last five quarters, and have been given brief advice and/or given or referred to cessation support services in the last 15 months.	Number of eligible population who have had a smoking status of current smoker at the beginning of the 12 month period or became a current smoker during the last five quarters.	Addiction and Mental Health	NI	NI	NI	NI
Health Quality Ontario, 2019	Hospital admissions for a mental illness or an addiction	Acute Care	Outcome	Number of hospital admission among adults for mental health & addictions issues	Total number of Ontario residents 15 years and older.	Addiction and Mental Health	NI	Risk adjustment	NI	NI
Health Quality Ontario, 2019	Hospital readmission rates for a mental illness or an addiction QIP within 30 days of previous discharge	Acute Care	Outcome	Number of individuals with any MHA hospital readmissions* within (≤) 30 days following the incident hospital discharge in the reporting period. For any MHA hospital discharge (denominator), calculate the following readmissions (numerator): Any MHA Admission during follow-up period: DAD ICD-10-CA Dx10Code1: F04 to F99, or OMHRS DSM-IV: Any hospital admission (including missing diagnosis except for…	Total number of incident MH&A hospital discharges in the reporting period. Incident = 1st event in a calendar period without any look-back for past events (If multiple hospital visits in CY, use first). Keep only one discharge person per year.	Addiction and Mental Health	NI	NI	NI	NI
Health Quality Ontario, 2019	Readmission within 30 days for mental health and addiction (QIP)	Acute Care	Outcome	Number of mental health or addiction EOC that are followed by a mental health or addiction readmission within (≤) 30 days of discharge.	Total number of mental health or addiction EOCs in the reporting period.	Addiction and Mental Health	NI	NI	NI	NI
Health Quality Ontario, 2019	The percentage of psychiatric (mental health or addiction) discharges that are followed within 30 days by another mental health or addiction hospital admission	Acute Care	Outcome	Number of individuals with any mental health or addictions hospital readmissions* within (≤) 30 days following the incident hospital discharge	Total number of incident mental health or addictions hospital discharges between calendar years of interest	Addiction and Mental Health	NI	Risk adjustment	NI	NI
Joling, 2018	IF a VE has thoughts of suicide, THEN the medical record should document, on the same date, that the individual has no immediate plan for suicide or was referred for evaluation for psychiatric hospitalization	Acute Care	Process	VEs with a medical record that documents, on the same date, that the individual has no immediate plan for suicide or was referred for evaluation for psychiatric hospitalization	VEs having thoughts of suicide	Addiction and Mental Health	NI	NI	NI	NI
Giroux, 2023	Implementation of geriatric evaluations: substance abuse	Acute Care	Process	NI	NI	Addiction and Mental Health	NI	NI	NI	NI
Giroux, 2023	Implementation of geriatric evaluations: Depression	Acute Care	Process	NI	NI	Addiction and Mental Health	NI	NI	NI	NI
Foong, 2022	Negative mood	Community/Primary Care	Outcome	NI	NI	Addiction and Mental Health	NI	NI	NI	NI
Foong, 2022	Mood improvement	Community/Primary Care	Outcome	NI	NI	Addiction and Mental Health	NI	NI	NI	NI
Foong, 2022	Mood decline	Community/Primary Care	Outcome	NI	NI	Addiction and Mental Health	NI	NI	NI	NI
Foong, 2022	Alone and distressed	Community/Primary Care	Outcome	NI	NI	Addiction and Mental Health	NI	NI	NI	NI
Amador, 2019	For patients who screened positive for anxiety, the percent who receive treatment within two weeks of diagnosis	Community/Primary Care	Process	Number of patients with (0<=Time<=14 days and anxiety treatment=”Y”) (Anxiety treatment time = date of treatment – anxiety assessment date)	Number of patients with anxiety screening=Yes	Addiction and Mental Health	NI	NI	NI	NI
Amador, 2019	For patients diagnosed with depression, the percent who receive treatment within two weeks of diagnosis	Community/Primary Care	Process	Number of patients with (0<=Depression Treatment Time<=14 days and depression treatment=”Y”)	Number of patients with depression diagnosis =Yes (Depression treatment time = date of treatment – depression diagnosis date)	Addiction and Mental Health	NI	NI	NI	NI
Amador, 2019	For patients who screened positive for depression, the percent who received further assessment, counseling or medication treatment	Community/Primary Care	Process	Number of patients with depression further assessment=”Y	Number of patients with depression screening=Yes	Addiction and Mental Health	NI	NI	NI	NI
Askari, 2011	ALL female vulnerable elders who smoke should be counseled annually about smoking cessation	Community/Primary Care	Outcome	NI	NI	Addiction and Mental Health	NI	NI	NI	NI
Askari, 2011	IF a vulnerable elder / person aged 50 or older receives a diagnosis of a new depression episode, THEN the medical record should document / the diagnosing physician should ask on the day of diagnosis the presence or absence of suicidal ideation / had any thoughts about suicide) and psychosis consisting of, at a minimum, auditory hallucinations or delusions	Community/Primary Care	Process	NI	NI	Addiction and Mental Health	NI	NI	NI	NI
Askari, 2011	IF a vulnerable elder has thoughts of suicide, THEN the medical record should document, on the same date, that the patient either has no immediate plan for suicide or that the patient was referred for evaluation for psychiatric hospitalization	Community/Primary Care	Process	NI	NI	Addiction and Mental Health	NI	NI	NI	NI
Askari, 2011	IF a vulnerable elder uses tobacco regularly, THEN he or she should be offered counseling or pharmacologic therapy to stop tobacco use at least once	Community/Primary Care	Process	NI	NI	Addiction and Mental Health	NI	NI	NI	NI
Health Quality & Safety Commission New Zealand, n.d.	Better help for smokers to quit (PHO) Outcome: A reduction in the number of avoidable deaths and reduced variation for population groups	Community/Primary Care	Outcome	Count of enrolled patients who had a smoking status of current smoker at the beginning of the 12 month period or became a current smoker during the last five quarters, and have been given brief advice and/or given or referred to cessation support services in the last 15 months.	Count of eligible population who have had a smoking status of current smoker at the beginning of the 12 month period or became a current smoker during the last five quarters.	Addiction and Mental Health	Data availability: Data will be released by the Ministry of Health on a quarterly basis through Health Target reporting	NI	NI	NI
Health Quality & Safety Commission New Zealand, n.d.	Overnight admissions to the mental health and addiction service organisation’s inpatient unit(s) for which a community service contact was recorded in the seven days immediately preceding that submission outcome	Community/Primary Care	Outcome	Number of in-scope admissions in the denominator with service user participation contact recorded only by the admitting District Health Board (DHB) in the seven days pre-admission	Total number of in-scope inpatient admissions in the period being reported Data Sources PRIMHD (Programme for the Integration of Mental Health Data) national collection	Addiction and Mental Health	Data availability Available through DHB and the Ministry of Health’s Key Performance Indicator team.	NI	NI	NI
Health Quality Ontario, 2019	Percentage of patients with a mental health diagnosis by the physician, group, LHIN and the province	Community/Primary Care	Outcome	Number of patients with MH diagnosis by the physician, group, LHIN, and the province	Total number of patients by the physician or group or LHIN or the province as of March 31st the previous year	Addiction and Mental Health	NI	NI	NI	NI
Health Quality Ontario, 2019	Percentage of people aged 16 and older who did not receive mental health and addictions care from a family doctor or psychiatrist in the two years preceding a visit to the emergency department for a mental illness or addiction	Community/Primary Care	Outcome	Number of adults without any mental health and addictions (MHA)- related service contact in a 2 year look back period; includes only those who did not have an MHA-related outpatient visit to a psychiatrist or a general practitioner/family physician or an MHA-related emergency department (ED) visit (scheduled or unscheduled) or an MHA-related hospitalization in the 2 years preceding the index ED v…	Number of adults with an incident (first in a calendar year) unscheduled emergency department visit for MHA	Addiction and Mental Health	NI	Risk adjustment	NI	NI
Joling, 2018	Assessment of medical conditions including sleeplessness	Community/Primary Care	Process	Patients assessed for medical conditions including sleeplessness	Patients with dementia aged 65 or older	Addiction and Mental Health	NI	NI	NI	NI
Joling, 2018	IF a VE has a sleep problem, THEN a discussion of sleep hygiene should be documented within 6 months	Community/Primary Care	Process	VEs with documentation within 6 months of a discussion of sleep hygiene	VEs having a sleep problem	Addiction and Mental Health	NI	NI	NI	NI
Joling, 2018	IF a VE has no meaningful symptom response after 6 weeks of depression treatment, THEN one of the following treatment options should be initiated by the 8th week of treatment: •If initial treatment was medication, dose should be optimized or changed, or the patient should be referred to a psychiatrist. •If initial treatment was psychotherapy alone, medication should be initiated, or referral to a…	Community/Primary Care	Process	VEs of whom one of the following treatment options is initiated by the 8th week of treatment: Medication dose is optimized or changed. Referral to a psychiatrist (if initial treatment was medication). Medication is initiated or referral to a psychiatrist is offered (if initial treatment was psychotherapy alone).	VEs having no meaningful symptom response after 6 weeks of depression treatment	Addiction and Mental Health	NI	NI	NI	NI
Joling, 2018	IF a VE has nocturnal limb movements during sleep and frequent awakenings or excessive daytime sleepiness, THEN treatment or referral to a sleep specialist should occur within 6 months	Community/Primary Care	Process	VEs with treatment or referral to a sleep specialist within 6 months	VEs having nocturnal limb movements during sleep and frequent awakenings or excessive daytime sleepiness	Addiction and Mental Health	NI	NI	NI	NI
Joling, 2018	IF a VE has thoughts of suicide, THEN the medical record should document, on the same date, that the individual was asked about access to firearms.	Community/Primary Care	Process	VEs with a medical record that documents, on the same date, that the individual was asked about access to firearms	VEs having thoughts of suicide	Addiction and Mental Health	NI	NI	NI	NI
Joling, 2018	IF a VE is diagnosed with depression, THEN antidepressant treatment, psychotherapy, or ECT should be offered within 2 weeks after diagnosis unless there is documentation within that period that the individual has improved or unless the individual has substance abuse or dependence, in which case, treatment may wait until 8 weeks after the individual is in a drug- or alcohol-free state.	Community/Primary Care	Process	VEs who are offered antidepressant treatment, psychotherapy, or ECT within 2 weeks after diagnosis unless there is documentation within that period that the individual has improved or unless the individual has substance abuse or dependence, in which case, treatment may wait until 8 weeks after the individual is in a drug- or alcohol-free state.	VEs diagnosed with depression	Addiction and Mental Health	NI	NI	NI	NI
Joling, 2018	IF a VE is newly treated for depression and has suicidal ideation at an outpatient visit, THEN at the next follow-up visit, which must occur within 1 week, documentation should reflect asking about suicide risk	Community/Primary Care	Process	VEs with documentation that reflects asking about suicide risk at the next follow-up visit, which must occur within 1 week	VEs newly treated for depression and who have suicidal ideation at an outpatient visit	Addiction and Mental Health	NI	NI	NI	NI
Joling, 2018	IF a VE is newly treated for depression, THEN the following should be documented at the first follow-up visit to the same physician or to a mental health provider within 4 weeks of treatment initiation: •Degree of response to at least two of the nine DSM-IV target symptoms for major depression •Medication side effects, if he or she is taking antidepressant medications	Community/Primary Care	Process	VEs with documentation of the following at the first follow-up visit to the same physician or to a mental health provider within 4 weeks of treatment initiation: Degree of response to at least 2 of the 9 Diagnostic and Statistical Manual for Mental Disorders, Fourth Edition, target symptoms for major depression	VEs newly treated for depression	Addiction and Mental Health	NI	NI	NI	NI
Joling, 2018	IF a VE is ready to quit using tobacco, THEN there should be documentation of a quit date, discussion of therapies to aid cessation, and a follow-up visit within 1 month of the quit date	Community/Primary Care	Process	VEs with documentation of a quit date, discussion of therapies to aid cessation, and a follow-up visit within 1 month of the quit date	VEs ready to quit using tobacco	Addiction and Mental Health	NI	NI	NI	NI
Joling, 2018	IF a VE misuses alcohol, THEN s/he should be counseled to decrease intake or be referred to an alcohol program within 3 months	Community/Primary Care	Process	VEs who are counseled to decrease intake or who are referred to an alcohol program within 3 months	VEs misusing alcohol	Addiction and Mental Health	NI	NI	NI	NI
Joling, 2018	IF a VE presents with one of the following symptoms (and the symptom has not previously been documented as a chronic condition): sad mood, feeling down, insomnia or difficulties with sleep, apathy or loss of interest in pleasurable activities, complaints of memory loss, unexplained weight loss, unexplained fatigue or low energy, THEN the individual should be asked about depression, treated for de…	Community/Primary Care	Process	VEs who are asked about depression, treated for depression, or who are referred to a mental health professional within 2 weeks of presentation	VEs presenting with one of the following symptoms (and the symptom has not previously been documented as a chronic condition): sad mood, feeling down, insomnia or difficulties with sleep, apathy or loss of interest in pleasurable activities, complaints of memory loss, unexplained weight loss, unexplained fatigue or low energy	Addiction and Mental Health	NI	NI	NI	NI
Joling, 2018	IF a VE receives a diagnosis of a new depression episode, THEN the medical record should document at least three of the nine Diagnostic and Statistical Manual for Mental Disorders target symptoms for major depression within 2 weeks of diagnosis	Community/Primary Care	Process	VEs with a medical record that documents at least three of the nine Diagnostic and Statistical Manual for Mental Disorders target symptoms for major depression within 2 weeks of diagnosis	VEs receiving a diagnosis of a new depression episode	Addiction and Mental Health	NI	NI	NI	NI
Joling, 2018	IF a VE receives a diagnosis of a new depression episode, THEN the medical record should document evaluation of the following within 1 month or in the prior 3 months: • Hypothyroidism for women • Substance dependence or abuse	Community/Primary Care	Process	VEs with a medical record that documents evaluation of the following within 1 month or in the prior 3 months: Hypothyroidism for women.	VEs receiving a diagnosis of a new depression episode	Addiction and Mental Health	NI	NI	NI	NI
Joling, 2018	IF a VE receives a diagnosis of a new depression episode, THEN the medical record should document on the day of diagnosis the presence or absence of suicidal ideation and psychosis	Community/Primary Care	Process	VEs with a medical record that documents on the day of diagnosis the presence or absence of suicidal ideation and psychosis	VEs receiving a diagnosis of a new depression episode	Addiction and Mental Health	NI	NI	NI	NI
Joling, 2018	IF a VE reports a sleep problem, THEN a targeted sleep history should be documented within 6 months	Community/Primary Care	Process	VEs with documentation within 6 months of a targeted sleep history	VEs reporting a sleep problem	Addiction and Mental Health	NI	NI	NI	NI
Joling, 2018	IF a VE uses tobacco, THEN s/he should be counseled to quit within 3 months and annually	Community/Primary Care	Process	VEs who are counseled to quit within 3 months and annually	VEs using tobacco	Addiction and Mental Health	NI	NI	NI	NI
Joling, 2018	IF a VE’s spouse or significant other dies, THEN the VE should be assessed for depression or thoughts of suicidality within 6 months	Community/Primary Care	Process	VEs who are assessed for depression or thoughts of suicidality within 6 months	VEs whose spouse or significant other dies	Addiction and Mental Health	NI	NI	NI	NI
Joling, 2018	IF a vulnerable elder has comorbid dementia or a somatic disease, THEN an existing depression should still be treated	Community/Primary Care	Process	Patients still be treated for existing depression	Vulnerable elders with depression and comorbid dementia or a somatic disease	Addiction and Mental Health	NI	NI	NI	NI
Joling, 2018	IF a vulnerable elder is diagnosed with depression, THEN psychotherapy, or antidepressant treatment, should be offered within 2 weeks after diagnosis unless there is documentation (e.g. “watchful waiting”) within that period that the patient has improved, or unless the patient has substance abuse or dependence, in which case treatment may wait until six weeks after the patient is in a drug or alc…	Community/Primary Care	Process	Patients who were offered psychotherapy, or antidepressant treatment, within 2 weeks after depression diagnosis	Vulnerable elders diagnosed with depression	Addiction and Mental Health	NI	NI	NI	NI
Kootenay Boundary Division of Family Practice, 2016	% of patients who smoke	Community/Primary Care	Outcome	NI	NI	Addiction and Mental Health	NI	NI	NI	NI
National Quality Forum, 2017	Adult Current Smoking Prevalence	Community/Primary Care	Outcome	NI	NI	Addiction and Mental Health	NI	NI	NI	NI
Nordic Medico Statistical Committee, 2017	Excess mortality among patients with schizophrenia and bipolar disorder	Community/Primary Care	Outcome	The numerator in the excess mortality indicator comprises The number of deaths for people aged 65-74 diagnosed with schizophrenia in the first case and bipolar disorder in the second.	The denominator comprises number of deaths in the entire population aged 65-74	Addiction and Mental Health	NI	NI	NI	NI
ICHOM Connect, 2020	Mood and emotional health	Community/Primary Care	Outcome	NI	NI	Addiction and Mental Health	NI	NI	NI	NI
Schneberk, 2022	Interval between SSRIs and monoamine oxidase therapy (process measure)	Community/Primary Care	Process	NI	NI	Addiction and Mental Health	NI	NI	NI	NI
Opondo et al. 2017, as cited in Schneberk, 2022	IF a vulnerable elder receives a diagnosis of a new depression episode, THEN the general practitioners record should document that the general practitioner has immediately provided information on the target symptoms for depression.	Community/Primary Care	Process	NI	NI	Addiction and Mental Health	Feasible	NI	NI	NI
Opondo et al. 2017, as cited in Schneberk, 2022	IF a vulnerable elder receives a diagnosis of a new depression episode, THEN the general practitioners record should document on the day of diagnosis: • presence or absence of suicidal ideation; • presence or absence of psychosis; • presence or absence of past history of mania or hypomania; • Presence or absence of anxiety.	Community/Primary Care	Process	NI	NI	Addiction and Mental Health	Feasible	NI	NI	NI
Opondo et al. 2017, as cited in Schneberk, 2022	IF a vulnerable elder receives a diagnosis of a new depression episode, THEN the general practitioners record should document screening for the following co-morbid conditions (documented within one month of the depression diagnosis or during the 3 months prior to diagnosis): • cardiovascular risk factors; • hypothyroidism for women over age 50; • substance dependence or abuse; • Parkinsonism; • D…	Community/Primary Care	Process	NI	NI	Addiction and Mental Health	Feasible	NI	NI	NI
Opondo et al. 2017, as cited in Schneberk, 2022	IF a vulnerable elder has thoughts of suicide, THEN the medical record should document, on the same date, that the patient either has no immediate plan for suicide, or that the patient was referred for evaluation for psychiatric hospitalization.	Community/Primary Care	Process	NI	NI	Addiction and Mental Health	Feasible	NI	NI	NI
Opondo et al. 2017, as cited in Schneberk, 2022	IF a vulnerable elder is diagnosed with depression, THEN psychotherapy, or antidepressant treatment, should be offered within 2 weeks after diagnosis unless there is documentation (e.g. “watchful waiting”) within that period that the patient has improved, or unless the patient has substance abuse or dependence, in which case treatment may wait until six weeks after the patient is in a drug or alc…	Community/Primary Care	Process	NI	NI	Addiction and Mental Health	Feasible	NI	NI	NI
Opondo et al. 2017, as cited in Schneberk, 2022	IF a vulnerable elder has depression with psychotic features, THEN he or she should be urgently referred to a mental health specialist or emergency department specialized in mental health care.	Community/Primary Care	Process	NI	NI	Addiction and Mental Health	Feasible	NI	NI	NI
Opondo et al. 2017, as cited in Schneberk, 2022	IF a vulnerable elder has no meaningful symptom response after 4-6 weeks of treatment, THEN the general practitioner should asses the reason for non-response, reconsider the diagnosis, check compliance of the elder and eventually switch to another treatment.	Community/Primary Care	Process	NI	NI	Addiction and Mental Health	Feasible	NI	NI	NI
Opondo et al. 2017, as cited in Schneberk, 2022	IF a vulnerable elder has a diagnosis of depression for the first time and responds to the chosen therapy, THEN he or she should be continued on the same treatment for at least 6 months during which the general practitioner provides adequate monitoring.	Community/Primary Care	Process	NI	NI	Addiction and Mental Health	Feasible	NI	NI	NI
Opondo et al. 2017, as cited in Schneberk, 2022	IF a vulnerable elder has experienced three or more episodes of depression, THEN he or she should receive continuing treatment for at least 12 months during which the general practitioner provides adequate monitoring.	Community/Primary Care	Process	NI	NI	Addiction and Mental Health	Feasible	NI	NI	NI
Opondo et al. 2017, as cited in Schneberk, 2022	IF a vulnerable elder has co morbid dementia or a somatic disease, THEN an existing depression should still be treated.	Community/Primary Care	Process	NI	NI	Addiction and Mental Health	Feasible	NI	NI	NI
van der Ploeg, et al. 2008, as cited in Schneberk, 2022	IF a vulnerable elder has depression associated with bereavement, THEN they should be treated with an antidepressant medication with or without interpersonal psychotherapy	Community/Primary Care	Process	NI	NI	Addiction and Mental Health	NI	NI	NI	NI
van der Ploeg, et al. 2008, as cited in Schneberk, 2022	IF a vulnerable elder has depression associated with bereavement, THEN they should be treated with interpersonal psychotherapy with or without antidepressant medication	Community/Primary Care	Process	NI	NI	Addiction and Mental Health	NI	NI	NI	NI
Amador, 2019	All patients were expected to have a psychosocial assessment (i.e. a formal psychosocial assessment conducted by a psychologist, social worker, psychiatrist or other expert) completed within 1 year prior or 4 days after admission	Continuing Care	Process	NI	NI	Addiction and Mental Health	NI	NI	NI	NI
Alberta Health Services Tableau, 2017	The outcome scale for Depression Rating Scale Scores for Clients in SL4/4D	Continuing Care	Outcome	NI	NI	Addiction and Mental Health	NI	NI	NI	NI
Alberta Health Services Tableau, 2017	Residents whose mood from symptoms of depression worsened	Continuing Care	Outcome	NI	NI	Addiction and Mental Health	NI	NI	NI	NI
Alberta Health Services Tableau, 2017	The outcome scale for Depression Rating Scale Scores for Residents in LTC	Continuing Care	Outcome	NI	NI	Addiction and Mental Health	NI	NI	NI	NI
Alberta Health, 2015	Percentage of LTC residents whose mood symptoms of depression worsened.	Continuing Care	Outcome	Number of residents with a higher Depression Rating Scale score on their target assessment than on their prior assessment	All assessed residents whose depression symptoms could decline, excluding comatose residents	Addiction and Mental Health	NI	NI	NI	NI
Alberta Government, 2015	The percentage of long-term care residents who showed increased signs of depression, or changes in their mood.	Continuing Care	Outcome	NI	NI	Addiction and Mental Health	NI	NI	NI	NI
Askari, 2011	NH resident with newly diagnosed depression should have TSH checked	Continuing Care	Process	NI	NI	Addiction and Mental Health	NI	NI	NI	NI
Alberta Senior Citizens' Housing Association, 2020	Percent of home care clients feeling alone or distressed	Continuing Care	Outcome	NI	NI	Addiction and Mental Health	NI	NI	NI	NI
Alberta Senior Citizens' Housing Association, 2020	Percent of home care clients whose mood declined	Continuing Care	Outcome	NI	NI	Addiction and Mental Health	NI	NI	NI	NI
Alberta Senior Citizens' Housing Association, 2020	Reported level of emotional support among home care clients from source of support (source of support is a family member, friend or professional support)	Continuing Care	Outcome	NI	NI	Addiction and Mental Health	NI	NI	NI	NI
European Commission, 2010	Negative mood	Continuing Care	Outcome	Any client with sad mood on most recent assessment and at least 2 symptoms of functional depression are exhibited up to 5 days/week or daily or almost daily	All clients	Addiction and Mental Health	NI	NI	NI	NI
Health Quality Council of Alberta, 2014	Decline in mood symptoms	Continuing Care	Outcome	NI	NI	Addiction and Mental Health	NI	NI	NI	NI
Health Quality Council of Alberta, 2014	Improvement in mood symptoms	Continuing Care	Outcome	NI	NI	Addiction and Mental Health	NI	NI	NI	NI
Health Quality Council of Alberta, 2014	Worsened symptoms of depression	Continuing Care	Outcome	NI	NI	Addiction and Mental Health	NI	NI	NI	NI
Health Quality Ontario, 2019	Percentage of long-term care home residents whose mood from symptoms of depression worsened since their previous resident assessment	Continuing Care	Outcome	Number of LTC home residents in a fiscal quarter with a higher Depression Rating Scale (DRS) score on their target Resident Assessment Instrument - Minimum Data Set 2.0 (RAI-MDS) assessment than on their previous assessment	Number of LTC home residents in a fiscal quarter with 2 valid RAI-MDS assessments whose depression symptoms could worsen (i.e., excludes residents who had a maximum DRS score on their previous assessment) Inclusions: LTC home residents with 2 valid resident assessments within consecutive quarters. The assessment selected as the "target" assessment in the current quarter must: Be the latest assess…	Addiction and Mental Health	NI	Risk adjustment	NI	NI
Health Quality Ontario, 2019	Suicide rate per 100,000 population	Continuing Care	Outcome	Total number of deaths resulting from intentional self-harm Includes: ICD-10 codes: X60-X84, Y87.0	Total Ontario population - LHIN level population estimates	Addiction and Mental Health	NI	NI	NI	NI
Hutchinson, 2010	Percent of residents who have become more depressed or anxious	Continuing Care	Outcome	NI	NI	Addiction and Mental Health	NI	NI	NI	NI
Hutchinson, 2010	Prevalence of anti-anxiety/hypnotic use among residents	Continuing Care	Process	NI	NI	Addiction and Mental Health	NI	NI	NI	NI
Hutchinson, 2010	Prevalence of hypnotic use more than two times in last week among residents	Continuing Care	Process	NI	NI	Addiction and Mental Health	NI	NI	NI	NI
Hutchinson, 2010	Prevalence of symptoms of depression among residents	Continuing Care	Outcome	NI	NI	Addiction and Mental Health	NI	NI	NI	NI
Hutchinson, 2010	Prevalence of symptoms of depression among residents without antidepressant therapy	Continuing Care	Outcome	NI	NI	Addiction and Mental Health	NI	NI	NI	NI
Joling, 2018	Alone and distressed	Continuing Care	Outcome	Clients who are distressed by a decline in social activities and are alone for long periods or all the time at follow-up.	Home care clients aged 65 or older receiving home care for at least two weeks	Addiction and Mental Health	NI	NI	NI	NI
Joling, 2018	Depressive symptoms, assessed with the Cornell Scale for Depression in Dementia	Continuing Care	Process	Patients with considerable depressive symptoms (CSDD score>6)	Patients with dementia aged 65 or older receiving home care and being at risk for institutionalization within 6 months	Addiction and Mental Health	NI	NI	NI	NI
Joling, 2018	Mood decline	Continuing Care	Outcome	Clients with more depressive symptoms on the Depression Rating Scale at follow-up. Includes clients with new depressive symptoms	Home care clients aged 65 or older receiving home care for at least two weeks	Addiction and Mental Health	NI	NI	NI	NI
Joling, 2018	Mood improvement	Continuing Care	Outcome	Clients with fewer depressive symptoms on the Depression Rating Scale at follow-up	Home care clients aged 65 or older receiving home care for at least two weeks	Addiction and Mental Health	NI	NI	NI	NI
Office of the Seniors Advocate British Columbia, 2018	% Diagnosed with depression	Continuing Care	Process	NI	NI	Addiction and Mental Health	NI	NI	NI	NI
Office of the Seniors Advocate British Columbia, 2018	The percent of residents that have been clinically diagnosed with depression (e.g. depression, anxiety, sad mood)	Continuing Care	Process	NI	NI	Addiction and Mental Health	NI	NI	NI	NI
Royal Commission into Aged Care Quality and Safety, 2020	Percent of long-stay residents who have had symptoms of depression during the 2-week period prior assessment using the Resident Mood Interview (patient health questionnaire-9 (PHQ-9)) or Staff Mood Interview (PHQ-9- OV).	Continuing Care	Process	NI	NI	Addiction and Mental Health	NI	NI	NI	NI
Royal Commission into Aged Care Quality and Safety, 2020	As part of social care, is group counselling available?	Continuing Care	Structure	NI	NI	Addiction and Mental Health	NI	NI	NI	NI
Royal Commission into Aged Care Quality and Safety, 2020	As part of social care, is individual counselling available?	Continuing Care	Structure	NI	NI	Addiction and Mental Health	NI	NI	NI	NI
Royal Commission into Aged Care Quality and Safety, 2020	Clients with more depressive symptoms on the Depression Rating Scale	Continuing Care	Outcome	NI	NI	Addiction and Mental Health	NI	NI	NI	NI
Royal Commission into Aged Care Quality and Safety, 2020	Depression, ACAP (the Aged Care Assessmet Program) 12 months, Home care, 12 months	Continuing Care	Outcome	All persons receiving home care who had depression within the specified time period.	All persons receiving home care at June 30, 2016	Addiction and Mental Health	NI	NI	NI	NI
Royal Commission into Aged Care Quality and Safety, 2020	Depression, ACFI (the Aged Care Funding Instrument) 12 months, LTC, 6 months	Continuing Care	Outcome	All persons in long-term care with depressive symptoms or a diagnosis of depression within the specified time period.	All persons in long-term residential aged care at June 30, 2016	Addiction and Mental Health	NI	NI	NI	NI
Royal Commission into Aged Care Quality and Safety, 2020	Depression Proportion of clients suffering from depression	Continuing Care	Outcome	NI	NI	Addiction and Mental Health	NI	NI	NI	NI
Royal Commission into Aged Care Quality and Safety, 2020	Depressive symptoms, ACFI (the Aged Care Funding Instrument) 12 months, LTC, 12 months	Continuing Care	Outcome	All persons in long-term care with depressive symptoms or a diagnosis of depression within the specified time period.	All persons in long-term residential aged care at June 30, 2016	Addiction and Mental Health	NI	NI	NI	NI
Royal Commission into Aged Care Quality and Safety, 2020	Depressive symptoms, ACFI (the Aged Care Funding Instrument) 12 months, LTC, 120 days	Continuing Care	Outcome	All persons in long-term care with depressive symptoms or a diagnosis of depression within the specified time period.	All persons in long-term residential aged care at June 30, 2016	Addiction and Mental Health	NI	NI	NI	NI
Royal Commission into Aged Care Quality and Safety, 2020	Depressive symptoms, no antidepressant ACFI (the Aged Care Funding Instrument) 12 months, LTC, 120 day	Continuing Care	Outcome	All persons in long-term care with depressive symptoms or a diagnosis of depression, who were not dispensed an antidepressant within the specified time period.	All persons in long-term residential aged care at June 30, 2016	Addiction and Mental Health	NI	NI	NI	NI
Royal Commission into Aged Care Quality and Safety, 2020	Percent of residents who have declined in their mood from symptoms of depression	Continuing Care	Outcome	NI	NI	Addiction and Mental Health	NI	NI	NI	NI
Royal Commission into Aged Care Quality and Safety, 2020	Percentage of residents whose mood from symptoms of depression have worsened in the last 30 days	Continuing Care	Outcome	NI	NI	Addiction and Mental Health	NI	Risk-adjusted at the individual covariate level and through direct standardisation (case-mix index)	NI	NI
Royal Commission into Aged Care Quality and Safety, 2020	Prevalence of anti-anxiety or hypnotic drug use	Continuing Care	Process	NI	NI	Addiction and Mental Health	NI	NI	NI	NI
Royal Commission into Aged Care Quality and Safety, 2020	Prevalence of hypnotic drug use in > 2 days in past week	Continuing Care	Process	NI	NI	Addiction and Mental Health	NI	NI	NI	NI
Royal Commission into Aged Care Quality and Safety, 2020	Prevalence of symptoms of depression	Continuing Care	Outcome	NI	NI	Addiction and Mental Health	NI	NI	NI	NI
Royal Commission into Aged Care Quality and Safety, 2020	Prevalence of symptoms of depression without antidepressant therapy	Continuing Care	Outcome	NI	NI	Addiction and Mental Health	NI	NI	NI	NI
Royal Commission into Aged Care Quality and Safety, 2020	Proportion of clients who use antidepressants	Continuing Care	Process	NI	NI	Addiction and Mental Health	NI	NI	NI	NI
Royal Commission into Aged Care Quality and Safety, 2020	Proportion of clients who use psycho-pharmacy	Continuing Care	Process	NI	NI	Addiction and Mental Health	NI	NI	NI	NI
Royal Commission into Aged Care Quality and Safety, 2020	Depression, ACAP (the Aged CareAssessment Program) 12 months, LTC, 12 months	Continuing Care	Outcome	All persons in long-term care with depressive symptoms or a diagnosis of depression within the specified time period.	All persons in long-term residential aged care at June 30, 2016	Addiction and Mental Health	NI	NI	NI	NI
Royal Commission into Aged Care Quality and Safety, 2020	Depression ACFI (the Aged Care Funding Instrument) 12 months, LTC, 12 months	Continuing Care	Outcome	All persons in long-term care with depressive symptoms or a diagnosis of depression within the specified time period.	All persons in long-term residential aged care at June 30, 2016	Addiction and Mental Health	NI	NI	NI	NI
Royal Commission into Aged Care Quality and Safety, 2020	Depression, no antidepressant ACFI (the Aged Care Funding Instrument) 12 months, LTC, 12 months	Continuing Care	Outcome	All persons in long-term care with depressive symptoms or a diagnosis of depression, who were not dispensed an antidepressant within the specified time period.	All persons in long-term residential aged care at June 30, 2016	Addiction and Mental Health	NI	NI	NI	NI
Royal Commission into Aged Care Quality and Safety, 2020	Depressive symptoms , no antidepressantb ACFI (the Aged Care Funding Instrument) 12 months, LTC, 12 months	Continuing Care	Outcome	All persons in long-term care with depressive symptoms or a diagnosis of depression, who were not dispensed an antidepressant within the specified time period.	All persons in long-term residential aged care at June 30, 2016	Addiction and Mental Health	NI	NI	NI	NI
Royal Commission into Aged Care Quality and Safety, 2020	Depressive symptoms ACFI (the Aged Care Funding Instrument) 12 months, LTC, 90 days (14 day look back)	Continuing Care	Outcome	All persons in long-term care with depressive symptoms or a diagnosis of depression within the specified time period.	All persons in long-term residential aged care at June 30, 2016 Observation period: 14 days - 12 months. The analysis for depressive symptoms is based on ACFI data that is only available within a 12-month period (i.e. of people who had an ACFI assessment within 2016) and therefore unable to look at different observation periods.	Addiction and Mental Health	NI	NI	NI	NI
Spilsbury, 2011	Depression Interview with residents to complete Geriatric Depression Scale short form (15-items)	Continuing Care	Process	NI	NI	Addiction and Mental Health	NI	19 studies reported adjusting for resident characteristic, 8 studies reported adjusting for facility characteristics,18 studies reported adjusting for both resident and facility characteristics, 5 studies did not report adjusting for either resident or facility characteristics	NI	NI
Spilsbury, 2011	Mood decline among residents	Continuing Care	Outcome	NI	NI	Addiction and Mental Health	NI	19 studies reported adjusting for resident characteristic, 8 studies reported adjusting for facility characteristics,18 studies reported adjusting for both resident and facility characteristics, 5 studies did not report adjusting for either resident or facility characteristics	NI	NI
Spilsbury, 2011	Presence of resident's disruptive behaviour and cognitive impairment or not	Continuing Care	Outcome	NI	NI	Addiction and Mental Health	NI	19 studies reported adjusting for resident characteristic, 8 studies reported adjusting for facility characteristics,18 studies reported adjusting for both resident and facility characteristics, 5 studies did not report adjusting for either resident or facility characteristics	NI	NI
Spilsbury, 2011	Direct observation (once per hour during period of 7 a.m. to 7 p.m.) and record whether resident awake or asleep (eyes closed, no purposeful movements and no response when say name)	Continuing Care	Process	NI	NI	Addiction and Mental Health	NI	19 studies reported adjusting for resident characteristic, 8 studies reported adjusting for facility characteristics,18 studies reported adjusting for both resident and facility characteristics, 5 studies did not report adjusting for either resident or facility characteristics	NI	NI
Caughey, 2020	Mood decline Clients with more depressive symptoms on the Depression Rating Scale	Continuing Care	Outcome	NI	NI	Addiction and Mental Health	NI	All of Canada’s quality indicators (CCRS and HCRS) are Risk-adjusted at the individual covariate level and through direct standardisation (case-mix index).	NI	NI
Tran, 2019	Antipsychotic, anti-anxiety used for residents	Continuing Care	Process	NI	NI	Addiction and Mental Health	NI	NI	NI	NI
Tran, 2019	Depression among residents	Continuing Care	Outcome	NI	NI	Addiction and Mental Health	NI	NI	NI	Interrai 1st- rating process of face validity not described but rated as appropriate - swiss raihc- face validity assessed with nominal group techNIque and rated as appropriate -
Wagne, 2020	Mood decline of homecare clients	Continuing Care	Outcome	NI	NI	Addiction and Mental Health	NI	The effects of risk adjustment for interRAI’s 1st generation QI set was explored	NI	Interrai 1st- rating process of face validity not described but rated as appropriate - swiss raihc- face validity assessed with nominal group techNIque and rated as appropriate -
Wagne, 2020	Mood improvement of homecare clients	Continuing Care	Outcome	NI	NI	Addiction and Mental Health	NI	The effects of risk adjustment for interRAI’s 1st generation QI set was explored	Interrater reliability-Swiss RAI-HC < 0.40	Interrai 2nd- face validity assessed with unstructured consensus process (approved by 70% of experts) and rated as appropriate
Wagne, 2020	Negative mood of homecare clients	Continuing Care	Outcome	NI	NI	Addiction and Mental Health	NI	The effects of risk adjustment for interRAI’s 1st generation QI set was explored	Interrater reliability-Swiss RAI-HC < 0.40	Interrai 2nd- face validity assessed with unstructured consensus process (approved by 70% of experts) and rated as appropriate
Wagne, 2020	Negative mood without intervention among homecare clients	Continuing Care	Outcome	NI	NI	Addiction and Mental Health	NI	The effects of risk adjustment for interRAI’s 1st generation QI set was explored	NI	NI
Hosseini Jebeli, 2021	Incidence of depression	Continuing Care	Outcome	NI	NI	Addiction and Mental Health	NI	NI	NI	NI
Griggs, 2020	Antidepressants and sleeping tablets	Continuing Care	Process	NI	NI	Addiction and Mental Health	NI	NI	NI	NI
Griggs, 2020	Antipsychotic drug use	Continuing Care	Process	NI	NI	Addiction and Mental Health	NI	NI	NI	NI
Griggs, 2020	Anxiety	Continuing Care	Outcome	NI	NI	Addiction and Mental Health	NI	NI	NI	NI
Griggs, 2020	Behavioural symptoms	Continuing Care	Outcome	NI	NI	Addiction and Mental Health	NI	NI	NI	NI
Griggs, 2020	Coping assistance	Continuing Care	Process	NI	NI	Addiction and Mental Health	NI	NI	NI	NI
Griggs, 2020	Depression	Continuing Care	Outcome	NI	NI	Addiction and Mental Health	NI	NI	NI	NI
Griggs, 2020	Documentation – behavioural management	Continuing Care	Process	NI	NI	Addiction and Mental Health	NI	NI	NI	NI
Griggs, 2020	Emotional support	Continuing Care	Process	NI	NI	Addiction and Mental Health	NI	NI	NI	NI
Griggs, 2020	HAC delirium	Continuing Care	Outcome	NI	NI	Addiction and Mental Health	NI	NI	NI	NI
Griggs, 2020	Mood	Continuing Care	Outcome	NI	NI	Addiction and Mental Health	NI	NI	NI	NI
Griggs, 2020	Sleep	Continuing Care	Outcome	NI	NI	Addiction and Mental Health	NI	NI	NI	NI
Osińska, 2022	Depression signs worsening	Continuing Care	Outcome	NI	NI	Addiction and Mental Health	NI	NI	NI	NI
Askari, 2011	ALL vulnerable elders should be screened to detect problem drinking and hazardous drinking by taking a history of alcohol use or by using standardized screening questionnaires (e.g., CAGE, AUDIT) at least once	Prevention/Promotion/Population/Public Health	Outcome	NI	NI	Addiction and Mental Health	NI	NI	NI	NI
Askari, 2011	ALL vulnerable elders should receive screening for tobacco use and nicotine dependence	Prevention/Promotion/Population/Public Health	Outcome	NI	NI	Addiction and Mental Health	NI	NI	NI	NI
European Commission, n.d.	Proportion of people aged 65+ reporting hazardous alcohol consumption	Prevention/Promotion/Population/Public Health	Outcome	NI	NI	Addiction and Mental Health	NI	NI	NI	Valid
European Commission, n.d.	Proportion (%) of people reporting to smoke cigarettes daily, for age group 65+	Prevention/Promotion/Population/Public Health	Outcome	NI	NI	Addiction and Mental Health	NI	NI	NI	Valid
Health Quality Ontario, 2019	Percentage of people aged 12 and older who report currently smoking cigarettes (daily or occasionally).	Prevention/Promotion/Population/Public Health	Outcome	This indicator measures the percentage of people aged 12 and older who report currently smoking cigarettes (daily or occasionally).	The weighted number of respondents aged 12 or older that responded to the survey question.	Addiction and Mental Health	NI	Risk justed	NI	NI
Health Quality Ontario, 2019	Percentage of people aged 12 and older who were heavy drinkers .	Prevention/Promotion/Population/Public Health	Outcome	The weighted number of respondents who were heavy drinkers. For males, heavy drinking refers to having consumed five or more drinks, per occasion, at least once a month during the past year. For females, heavy drinking refers to having consumed four or more drinks, per occasion, at least once a month during the past year.	The weighted number of respondents aged 12 or older that responded to the two survey questions. If respondents answered as not having had an alcoholic drink in the last year, then they were not asked how often in the past 12 months have you had [5/4] or more drinks on one occasion. T	Addiction and Mental Health	NI	Risk justed	NI	NI
Joling, 2018	ALL VEs should be screened annually for sleep problems	Prevention/Promotion/Population/Public Health	Process	VEs who are screened annually for sleep problems	ALL VEs	Addiction and Mental Health	NI	NI	NI	NI
Joling, 2018	ALL VEs should be screened for alcohol misuse within 3 months of entering a new primary care practice	Prevention/Promotion/Population/Public Health	Process	VEs who are screened for alcohol misuse within 3 months of entering a new primary care practice	ALL VEs	Addiction and Mental Health	NI	NI	NI	NI
Joling, 2018	ALL VEs should be screened for tobacco use within 3 months of entering a new primary care practice	Prevention/Promotion/Population/Public Health	Process	VEs who are screened for tobacco use within 3 months of entering a new primary care practice	ALL VEs	Addiction and Mental Health	NI	NI	NI	NI
Joling, 2018	ALL VEs should have documentation of a screen for depression during the initial primary care evaluation and annually	Prevention/Promotion/Population/Public Health	Process	VEs with documentation of a screen for depression during the initial primary care evaluation and annually	ALL VEs	Addiction and Mental Health	NI	NI	NI	NI
National Health Service Digital, 2019	Excess under 75 mortality rate in adults with serious mental illness	Prevention/Promotion/Population/Public Health	Outcome	NI	NI	Addiction and Mental Health	NI	Risk adjustment	NI	NI
National Health Service Digital, 2019	Employment of people with mental illness	Prevention/Promotion/Population/Public Health	Outcome	NI	NI	Addiction and Mental Health	NI	NI	NI	NI
National Institute for Health and Care Excellence, 2020	Incidence of mental health conditions among older people identified as being at risk of decline	Prevention/Promotion/Population/Public Health	Outcome	NI	NI	Addiction and Mental Health	NI	NI	NI	NI
National Institute for Health and Care Excellence, 2020	Incidence of mental health conditions among older people identified as being at risk of decline.	Prevention/Promotion/Population/Public Health	Outcome	NI	NI	Addiction and Mental Health	NI	NI	NI	NI
Statistics Canada, 2010	Population aged 45 and over who report having trouble going to or staying asleep most or all of the time.	Prevention/Promotion/Population/Public Health	Outcome	NI	NI	Addiction and Mental Health	NI	NI	NI	NI
Statistics Canada, 2010	Sleeping trouble	Prevention/Promotion/Population/Public Health	Outcome	NI	NI	Addiction and Mental Health	NI	NI	NI	NI
Canadian Institute for Health Information, 2015	Percentage of residents whose mood from symptoms of depression have worsened since the prior assessment	Prevention/Promotion/Population/Public Health	Outcome	Residents with a higher Depression Rating Scale (DRS) score on their target assessment compared with their prior assessment.	All residents with valid assessments	Addiction and Mental Health	NI	NI	NI	NI
Schneberk, 2022	Discussion of sleep hygiene documented in sleep problems	Community/Primary Care	Process	NI	NI	Addiction and Mental Health	NI	NI	Interrater reliability (Kappab)=.60	Moderate
Schneberk, 2022	Referred for sleep evaluation within 6 months if daytime sleepiness and observed apneas or loud snoring	Community/Primary Care	Process	NI	NI	Addiction and Mental Health	NI	NI	NI	NI
Schneberk, 2022	Discussion of treatment options documented within 6 months if sleep-disordered breathing according to polysomnography	Community/Primary Care	Process	NI	NI	Addiction and Mental Health	NI	NI	NI	NI
Schneberk, 2022	Treatment or referral to a sleep specialist within 6 months if nocturnal limb movements during sleep and frequent awakenings or excessive daytime sleepiness	Community/Primary Care	Process	NI	NI	Addiction and Mental Health	NI	NI	NI	NI
Schneberk, 2022	Advice to taper off and discontinue medication documented within 6 months if new to primary care practice and chronically taking a benzodiazepine for sleep problems	Community/Primary Care	Process	NI	NI	Addiction and Mental Health	NI	NI	NI	NI
Schneberk, 2022	Pharmacological or nonpharmacological pain management should be recommended if pain that disturbs ability to fall asleep or maintain sleep	Community/Primary Care	Process	NI	NI	Addiction and Mental Health	NI	NI	NI	NI
Schneberk, 2022	Anxiety (anxiety scale including Generalized Anxiety Disorder-7)	Community/Primary Care	Process	NI	NI	Addiction and Mental Health	NI	NI	NI	NI
Schneberk, 2022	Depression (depressions scale including Patient Health Questionnaire-9)	Community/Primary Care	Process	NI	NI	Addiction and Mental Health	NI	NI	NI	NI
Schneberk, 2022	Fatigue/energy (Medical Outcomes Study 8-item Short-Form Survey, Medical Outcomes Study 36-item Short-Form Survey, or Patient-Reported Outcomes Measurement Information System 29-item Health Profile)	Community/Primary Care	Process	NI	NI	Addiction and Mental Health	NI	NI	NI	NI
Schneberk, 2022	Mental health (Medical Outcomes Study 8-item Short-Form Survey, Medical Outcomes Study 36-item Short-Form Survey, or Patient-Reported Outcomes Measurement Information System 29-item Health Profile)	Community/Primary Care	Process	NI	NI	Addiction and Mental Health	NI	NI	NI	NI
Schneberk, 2022	Sleep (Medical Outcomes Study 8-item Short-Form Survey, Medical Outcomes Study 36-item Short-Form Survey, or Patient-Reported Outcomes Measurement Information System 29-item Health Profile)	Community/Primary Care	Process	NI	NI	Addiction and Mental Health	NI	NI	NI	NI
Schneberk, 2022	Symptom burden (pain or fatigue, using Condensed Memorial Symptom Assessment Scale)	Community/Primary Care	Process	NI	NI	Addiction and Mental Health	NI	NI	NI	NI
Schneberk, 2022	Depression assessment (Patient Health Questionnaire-2 or 9)	Community/Primary Care	Process	NI	NI	Addiction and Mental Health	NI	NI	NI	NI
Schneberk, 2022	Depression screening if new symptom (weight loss, memory impairment, insomnia, etc)	Community/Primary Care	Process	NI	NI	Addiction and Mental Health	NI	NI	NI	NI
Schneberk, 2022	Depression diagnosis documents 3+ Diagnostic and Statistical Manual 4 symptoms for new diagnosis depression	Community/Primary Care	Process	NI	NI	Addiction and Mental Health	NI	NI	NI	NI
Schneberk, 2022	Suicidality and psychosis documented for new diagnosis depression	Community/Primary Care	Process	NI	NI	Addiction and Mental Health	NI	NI	NI	NI
Schneberk, 2022	Depression treated within 2 weeks	Community/Primary Care	Process	NI	NI	Addiction and Mental Health	NI	NI	NI	NI
Schneberk, 2022	Alcohol misuse screening within 3 months of entering a new primary care practice	Prevention/Promotion/Population/Public Health	Process	NI	NI	Addiction and Mental Health	NI	NI	NI	NI
Schneberk, 2022	Alcohol counseling to decrease intake or referral to a program within 3 months if misusing alcohol	Prevention/Promotion/Population/Public Health	Process	NI	NI	Addiction and Mental Health	NI	NI	NI	NI
Schneberk, 2022	Tobacco use screening within 3 months of entering a new primary care practice	Prevention/Promotion/Population/Public Health	Process	NI	NI	Addiction and Mental Health	NI	NI	NI	NI
Schneberk, 2022	Counseled to quit tobacco within 3 months and annually if using tobacco	Prevention/Promotion/Population/Public Health	Process	NI	NI	Addiction and Mental Health	NI	NI	NI	NI
Schneberk, 2022	Smoking cessation, quit date, discussion of therapies, and follow-up visit within 1 month of the quit date documentation if ready to quit using tobacco	Prevention/Promotion/Population/Public Health	Process	NI	NI	Addiction and Mental Health	NI	NI	NI	NI
Schneberk, 2022	Activity level with encouragement to be active annually	Prevention/Promotion/Population/Public Health	Process	NI	NI	Addiction and Mental Health	NI	NI	NI	NI
Yorganci, 2021	Depression - IF a vulnerable elder has comorbid dementia or a somatic disease, THEN an existing depression should still be treated.	Community/Primary Care	Process	Number of people where depression is treated	Number of vulnerable elders with depression and comorbid dementia or a somatic disease	Addiction and Mental Health	Usability: Robust	NI	NI	NI
Yorganci, 2021	Percentage of the people who are able to identify a physician or a clinic to call for medical care or know the telephone number or other mechanism to reach this source of care	Community/Primary Care	Process	Number of people who are able to identify a physician or a clinic to call for medical care or know the telephone number or other mechanism to reach this source of care	Number of people who live at home	Addiction and Mental Health	NI	NI	NI	NI
Yorganci, 2021	Percentage of the (dementia) people who were checked for tobacco use	Community/Primary Care	Process	Number of people who were checked for tobacco use	Number of community-dwelling people aged 75+ with a diagnosis of cognitive impairment/dementia	Addiction and Mental Health	Positive	NI	NI	Positive
Smith et al., 2007, as cited in Schneberk, 2022	IF a homebound patient presents with new onset of one of the following symptoms: sad mood, feeling down, insomnia or difficulties with sleep, apathy or loss of interest in pleasurable activities, complaints of memory loss, unexplained weight loss greater than 5% in the past month or 10% over 1 year, or unexplained fatigue or low energy, THEN the patient should be asked about or should be treated …	Community/Primary Care	Process	NI	NI	Addiction and Mental Health	NI	NI	NI	Positive
Smith et al., 2007, as cited in Schneberk, 2022	IF a homebound patient presents with onset or discovery of one of the following conditions: stroke, myocardial infarction, comorbid disease	Community/Primary Care	Process	NI	NI	Addiction and Mental Health	NI	NI	NI	Valid
Smith et al., 2007, as cited in Schneberk, 2022	IF a homebound patient reports severe grief continuing more than 2 months after the loss of a spouse or an important relationship, THEN the patient should be asked about depression, should be treated for depression, or should be referred to a mental health professional at the time of the report.	Community/Primary Care	Process	NI	NI	Addiction and Mental Health	NI	NI	NI	Valid
Smith et al., 2007, as cited in Schneberk, 2022	IF a homebound patient has depression with psychotic features, THEN the patient should be referred to a psychiatrist and/or should receive treatment with a combination of an antidepressant and an antipsychotic medication or with electroconvulsive therapy.	Community/Primary Care	Process	NI	NI	Addiction and Mental Health	NI	NI	NI	Valid
Smith et al., 2007, as cited in Schneberk, 2022	IF a homebound patient receives a diagnosis of a new depression episode, THEN the medical record should document at least three of the nine DSM-IV target symptoms for major depression at the time of diagnosis.	Community/Primary Care	Process	NI	NI	Addiction and Mental Health	NI	NI	NI	Valid
Smith et al., 2007, as cited in Schneberk, 2022	IF a homebound patient receives a diagnosis of a new depression episode, THEN the medical record should document testing for hypothyroidism (using a thyroid-stimulating hormone level) within 1 month after or 3 months before the diagnosis.	Community/Primary Care	Process	NI	NI	Addiction and Mental Health	NI	NI	NI	Valid
Smith et al., 2007, as cited in Schneberk, 2022	IF a homebound patient receives a diagnosis of a new depression episode, THEN the medical record should document on the day of diagnosis the presence or absence of suicidal ideation and psychosis (consisting of, at a minimum, auditory hallucinations or delusions).	Community/Primary Care	Process	NI	NI	Addiction and Mental Health	NI	NI	NI	Valid
Smith et al., 2007, as cited in Schneberk, 2022	IF a homebound patient has thoughts of suicide, THEN the medical record should document, on the same date, that the patient either has no immediate plan for suicide or was referred for evaluation for psychiatric hospitalization.	Community/Primary Care	Process	NI	NI	Addiction and Mental Health	NI	NI	NI	Valid
Smith et al., 2007, as cited in Schneberk, 2022	IF a homebound patient is diagnosed with depression, THEN antidepressant treatment, psychotherapy, or electroconvulsive therapy should be offered within 2 weeks after diagnosis unless there is documentation within that period that the patient has improved or unless the patient has substance abuse or dependence, in which case treatment may wait until 8 weeks after the patient is in a drug- or alco…	Community/Primary Care	Process	NI	NI	Addiction and Mental Health	NI	NI	NI	Valid
Smith et al., 2007, as cited in Schneberk, 2022	IF a homebound patient is started on an antidepressant medication, THEN the following medications should not be used as firstor second-line therapy: tertiary amine tricyclics, MAOIs (unless atypical depression is present), benzodiazepines, or stimulants (except methylphenidate).	Community/Primary Care	Process	NI	NI	Addiction and Mental Health	NI	NI	NI	Valid
Smith et al., 2007, as cited in Schneberk, 2022	IF a homebound patient has depression with psychotic features (for example, auditory hallucinations, delusions) or has melancholic or vegetative depression with pervasive anhedonia, unreactive mood, psychomotor disturbances, severe terminal insomnia, and weight and appetite loss, THEN he or she should not be treated with psychotherapy alone, unless he or she is unable or unwilling to take medicat…	Community/Primary Care	Process	NI	NI	Addiction and Mental Health	NI	NI	NI	Valid
Smith et al., 2007, as cited in Schneberk, 2022	IF a homebound patient with a history of cardiac disease is started on a tricyclic antidepressant, THEN a baseline electrocardiogram should be obtained before initiation of or within 3 months after treatment.	Community/Primary Care	Process	NI	NI	Addiction and Mental Health	NI	NI	NI	Valid
Smith et al., 2007, as cited in Schneberk, 2022	IF a homebound patient is being treated for depression, THEN at each treatment visit, suicide risk should be documented if he or she had suicidal ideation during a previous visit.	Community/Primary Care	Process	NI	NI	Addiction and Mental Health	NI	NI	NI	Valid
Smith et al., 2007, as cited in Schneberk, 2022	IF a homebound patient is being treated for depression with antidepressants, THEN the antidepressants should be prescribed at appropriate starting doses, and they should have an appropriate titration schedule to a therapeutic dose, therapeutic blood level, or remission of symptoms by 12 weeks.	Community/Primary Care	Process	NI	NI	Addiction and Mental Health	NI	NI	NI	Valid
Smith et al., 2007, as cited in Schneberk, 2022	IF a homebound patient has no meaningful symptom response after 6 weeks of treatment, THEN one of the following treatment options should be initiated by the 8th week of treatment: medication dose should be optimized or the patient should be referred to a psychiatrist (if initial treatment was medication), or medication should be initiated or referral to a psychiatrist should be offered (if initia…	Community/Primary Care	Process	NI	NI	Addiction and Mental Health	NI	NI	NI	Valid
Smith et al., 2007, as cited in Schneberk, 2022	IF a homebound patient responds only partially after 12 weeks of treatment, THEN one of the following treatment options should be instituted by the 16th week of treatment: maximize the dose of the selected medication, switch to a different medication class or add a second medication to the first (if initial treatment includes medication), add psychotherapy (if the initial treatment was medication…	Community/Primary Care	Process	NI	NI	Addiction and Mental Health	NI	NI	NI	Valid
Smith et al., 2007, as cited in Schneberk, 2022	IF a homebound patient has responded to antidepressant medication, THEN he or she should be continued on the drug at the same dose for at least 6 months and should make at least one clinician contact (home visit or telephone) during that time period.	Community/Primary Care	Process	NI	NI	Addiction and Mental Health	NI	NI	NI	Valid
Smith et al., 2007, as cited in Schneberk, 2022	If a homebound patient has experienced three or more episodes of depression, THEN the patient should receive maintenance antidepressant medication for at least 36 months.	Community/Primary Care	Process	NI	NI	Addiction and Mental Health	NI	NI	NI	Valid
Smith et al., 2007, as cited in Schneberk, 2022	ALL homebound patients should be evaluated for insomnia during an initial evaluation.	Community/Primary Care	Process	NI	NI	Addiction and Mental Health	NI	NI	NI	Valid
Smith et al., 2007, as cited in Schneberk, 2022	IF a homebound patient complains of insomnia, THEN a chart review and a targeted history should be completed to identify and treat common comorbid conditions associated with insomnia, such as medication use, depression, substance abuse, poor sleep hygiene, caffeine, chronic pain, cardiopulmonary disease, and/or obstructive sleep apnea.	Community/Primary Care	Process	NI	NI	Addiction and Mental Health	NI	NI	NI	Valid
Smith et al., 2007, as cited in Schneberk, 2022	IF a homebound patient has symptoms of insomnia, THEN the primary care physician should assess for self-medication with alcohol or over-the-counter antihistamines and recommend discontinuation or avoidance of these agents.	Community/Primary Care	Process	NI	NI	Addiction and Mental Health	NI	NI	NI	Valid
Smith et al., 2007, as cited in Schneberk, 2022	IF a homebound patient has insomnia, THEN first-line therapy should be nonpharmacologic and should start with behavioral or cognitive–behavioral therapy.	Community/Primary Care	Process	NI	NI	Addiction and Mental Health	NI	NI	NI	Valid
Smith et al., 2007, as cited in Schneberk, 2022	IF a homebound patient has insomnia requiring medication, THEN the use of long-acting benzodiazepines should be avoided.	Community/Primary Care	Process	NI	NI	Addiction and Mental Health	NI	NI	NI	Valid
Smith et al., 2007, as cited in Schneberk, 2022	IF a homebound patient has symptoms of acute myocardial infarction or unstable angina, THEN he or she should be given aspirin therapy within 1 hour of presentation.	Community/Primary Care	Process	NI	NI	Addiction and Mental Health	NI	NI	NI	Valid
Smith et al., 2007, as cited in Schneberk, 2022	IF a homebound patient has established coronary heart disease and his or her cholesterol level is not known, THEN he or she should be offered a fasting cholesterol evaluation, including total, LDL, and HDL cholesterol levels.	Community/Primary Care	Process	NI	NI	Addiction and Mental Health	NI	NI	NI	Valid
Smith et al., 2007, as cited in Schneberk, 2022	IF a homebound patient has established coronary heart disease and is not receiving warfarin, THEN he or she should be offered antiplatelet therapy.	Community/Primary Care	Process	NI	NI	Addiction and Mental Health	NI	NI	NI	Valid
Smith et al., 2007, as cited in Schneberk, 2022	ALL homebound patients should receive screening for tobacco use and nicotine dependence.	Community/Primary Care	Process	NI	NI	Addiction and Mental Health	NI	NI	NI	Valid
Smith et al., 2007, as cited in Schneberk, 2022	ALL homebound patients who smoke should be counseled annually about smoking cessation.	Community/Primary Care	Process	NI	NI	Addiction and Mental Health	NI	NI	NI	Valid
Smith et al., 2007, as cited in Schneberk, 2022	IF a homebound patient uses tobacco regularly, THEN he or she should be offered counseling and/or pharmacologic therapy at least once to stop tobacco use.	Community/Primary Care	Process	NI	NI	Addiction and Mental Health	NI	NI	NI	Valid
Amador, 2019	Discussion with patient about goals of care	Acute Care	Process	Number of patients for whom this indicator was documented on admission or within the last 2 weeks of the hospitalization	All patients who died (retrospectively identified)	Advance Care Planning	NI	NI	NI	Valid
Amador, 2019	IF a hospitalized VE requires mechanical ventilation for longer than 48 hours, THEN within 48 hours of the initiation of the mechanical, the medical record should document the goals of care and the patient’s preference for mechanical ventilation or why this information is unavailable, BECAUSE mechanical ventilation should be performed only when it is consistent with a patient’s goals, and early c…	Acute Care	Process	NI	NI	Advance Care Planning	NI	NI	NI	NI
Amador, 2019	Institution management evaluates ACP knowledge and skills amongst relevant staff	Acute Care	Structure	NI	NI	Advance Care Planning	NI	NI	NI	NI
Amador, 2019	Institution uses a standardized folder or other strategy to locate ACP/Goals of Care documents in the medical record	Acute Care	Structure	NI	NI	Advance Care Planning	NI	NI	NI	NI
Amador, 2019	percentage of patients with documentation of advance directive status on or before day 1 of the ICU admission	Acute Care	Process	Number of patients who have documentation of advance directive status on or before day 1of the ICU admission	Total number of patients with an ICU length of stay > 5 days	Advance Care Planning	NI	NI	NI	NI
Amador, 2019	Percentage of patients with documentation of status of identification of health care proxy (or other appropriate surrogate)	Acute Care	Process	Number of patients with documentation of status of identification of health care proxy (or other appropriate surrogate)	Total number of patients admitted to the ICU within the last 24 hours	Advance Care Planning	NI	NI	NI	NI
Amador, 2019	Since the patient’s admission, a member of the health care team has asked if the patient (or SDM if patient is incapable) had prior discussions or has written documents about the use of lifesustaining treatments	Acute Care	Outcome	NI	NI	Advance Care Planning	NI	NI	NI	NI
Amador, 2019	Since the patient’s admission, a member of the health care team has asked the patient/SDM and/or their family what is important to them as they consider health care decisions at this stage of the patient’s life (i.e., values, spiritual beliefs, and other practices)	Acute Care	Outcome	NI	NI	Advance Care Planning	NI	NI	NI	NI
Amador, 2019	The Goals of Care present in the medical record is consistent with the patient’s stated preferences	Acute Care	Process	NI	NI	Advance Care Planning	NI	NI	NI	NI
Amador, 2019	The Institution has documented ACP policies and/or procedures	Acute Care	Structure	NI	NI	Advance Care Planning	NI	NI	NI	NI
Amador, 2019	A mechanism is in place to enable access to the most current ACP/GOCD documents with the patient in other settings within the health care system (i.e., electronic medical record and paper files)	Acute Care	Structure	NI	NI	Advance Care Planning	NI	NI	NI	NI
Amador, 2019	Before hospitalization, a member of the health care team offered to arrange a time when the patient and his/her family could meet with the doctor to discuss the use of medically appropriate lifesustaining treatments they would want, or not want, in the event the patient’s physical health deteriorates	Acute Care	Process	NI	NI	Advance Care Planning	NI	NI	NI	NI
Amador, 2019	Before hospitalization, the patient and/or a family member discussed their preferences for using or not using medically appropriate lifesustaining treatments with other health care professionals (i.e., nurse, social worker, and spiritual carer)	Acute Care	Process	NI	NI	Advance Care Planning	NI	NI	NI	NI
Amador, 2019	Before hospitalization, the patient and/or a family member discussed their preferences for using or not using medically appropriate lifesustaining treatments with their family doctor or other doctor	Acute Care	Process	NI	NI	Advance Care Planning	NI	NI	NI	NI
Amador, 2019	Before hospitalization, the patient discussed his/her preferences for using or not using life-sustaining treatments with their substitute decision maker (SDM)	Acute Care	Process	NI	NI	Advance Care Planning	NI	NI	NI	NI
Amador, 2019	Before hospitalization, the patient discussed his/her preferences for using or not using medically appropriate life-sustaining treatments with other family members	Acute Care	Process	NI	NI	Advance Care Planning	NI	NI	NI	NI
Amador, 2019	Patient’s preference of place	Acute Care	Process	Number of patients for whom this indicator was documented on admission or within the last 2 weeks of the hospitalization	All patients who died (retrospectively identified)	Advance Care Planning	NI	NI	NI	NI
Amador, 2019	Documentation of a Goals of Care is present in the medical record	Acute Care	Process	NI	NI	Advance Care Planning	NI	NI	NI	NI
Amador, 2019	Documentation of patients wishes or advance directive is present	Acute Care	Process	NI	NI	Advance Care Planning	NI	NI	NI	NI
Amador, 2019	Documentation of the outcomes of ACP conversations (including any prior expressed wishes, diaries, and power of attorney documents) is present in the patient’s medical record	Acute Care	Process	NI	NI	Advance Care Planning	NI	NI	NI	NI
Amador, 2019	EoL Communication and Decision Making/ Documentation If the hospital uses a standardized folder or other strategy to locate ACP/Goals of Care documents in the medical record, these are present in the medical record	Acute Care	Process	NI	NI	Advance Care Planning	NI	NI	NI	NI
Amador, 2019	EoL Communication and Decision Making/ Goals of care/scope of treatment discussion Since admission, a member of the health care team has talked to the patient and/or substitute decision maker about outcomes, benefits, and burdens of focusing on comfort care as the goal of the patient’s treatment (e.g., palliative care or treating symptoms like pain without trying to cure or control their underlyi…	Acute Care	Process	NI	NI	Advance Care Planning	NI	NI	NI	NI
Amador, 2019	IF a VE dies an expected death with metastatic cancer, oxygendependent pulmonary disease, New York Heart Association (NYHA) Class III to IV congestive heart failure (CHF). end-stage (stage IV) renal disease, or dementia, THEN the chart should document discussion of the medical condition and goals for treatment with a designated surrogate, the patient’s preferences for not involving a designated s…	Acute Care	Process	NI	NI	Advance Care Planning	NI	NI	NI	NI
Amador, 2019	IF a VE is admitted to the hospital or nursing home, THEN within 48 hours of admission, the medical record should contain the patient’s surrogate decision maker or documentation of a discussion to identify or search for surrogate decision maker, BECAUSE specification of a surrogate decision maker facilitates decision making for patients at risk of losing decision making capacity	Acute Care	Process	NI	NI	Advance Care Planning	NI	NI	NI	NI
Amador, 2019	IF a VE with decision-making capacity has orders in the hospital or nursing home to withhold or withdraw a life-sustaining treatment (e.g., DNR order), THEN the medical record should document patient participation in the decision or why the patient did not participate, BECAUSE the values of patients with decisionmaking capacity who wish to participate should guide important care decisions	Acute Care	Process	NI	NI	Advance Care Planning	NI	NI	NI	NI
Amador, 2019	Individuals have an agreed care plan	Acute Care	Process	Number of deceased patients with care plan in place	Total deaths for same time period	Advance Care Planning	NI	NI	NI	NI
Amador, 2019	Individuals’ preferences and choices are documented and communicated and available at all times of day to all relevant professionals. People's advance care plans are available to professionals 24 hours a day, to ensure they can respond to the wishes of individuals at all times including out of hours. Ambulance services can routinely and quickly identify people who are known to be approaching the …	Acute Care	Process	Number of people who died who were recorded on an electronic end of life care register or equivalent + number who declined to have their record uploaded	NI	Advance Care Planning	NI	NI	NI	NI
Amador, 2019	Patient’s preference for bowel and bladder excretion	Acute Care	Process	Number of patients for whom this indicator was documented on admission or within the last 2 weeks of the hospitalization	All patients who died (retrospectively identified)	Advance Care Planning	NI	NI	NI	NI
Amador, 2019	Patient’s preference of care or advance directives	Acute Care	Process	Number of patients for whom this indicator was documented on admission or within the last 2 weeks of the hospitalization	All patients who died (retrospectively identified)	Advance Care Planning	NI	NI	NI	NI
Amador, 2019	Patients with an agreed Do Not Attempt Resuscitation policy in place have their preferences respected	Acute Care	Outcome	Number of patients with a DNAR in place where resuscitation is attempted	Total number of deaths where a DNAR is in place	Advance Care Planning	NI	NI	NI	NI
Amador, 2019	Percent of patients with chart documentation of an advanced directive (living will or health care power of attorney) or discussion that there is no advanced directive	Acute Care	Process	Number of patients with documentation of advanced directive=”Y” or Discussion of no advanced directive = “Y”	Number of Patients	Advance Care Planning	NI	NI	NI	NI
Amador, 2019	Percent of patients with chart documentation of preferences for life sustaining treatments	Acute Care	Process	Number of patients with documentation = “Y”	Number of Patients	Advance Care Planning	NI	NI	NI	NI
Amador, 2019	Percent of patients with contact information for surrogate decision maker in the chart or documentation that there is no surrogate	Acute Care	Process	Number of patients with surrogate contact info =”Y” or Discussion of no surrogate = “Y”	Number of Patients	Advance Care Planning	NI	NI	NI	NI
Amador, 2019	Percent of patients with impaired decision making (dementia, coma or other impairment) that have documentation of surrogate decision maker in chart within 2 days of recognition of impaired decision making	Acute Care	Process	Number of patients with (0<=Surrogate document time <=2days) and (Dementia=”Y” or Confused-sedatednonverbal=”Y” ) (Surrogate date = Date of documentation if chart has a surrogate decision maker, or date of documentation of no surrogate if chart contains contact info of surrogate or discussion of no surrogate is recorded Surrogate document time = surrogate date – admission date)	Number of patients with dementia=”Y” or confused-sedatednonverbal=”Y	Advance Care Planning	NI	NI	NI	NI
Amador, 2019	percentage of patients with documentation of resuscitation status	Acute Care	Process	Number of patients with documentation of resuscitation status	Total number of patients admitted to the ICU within the last 24 hours	Advance Care Planning	NI	NI	NI	NI
Amador, 2019	Percentage of patients within and among health facilities or systems where evidence exists to confirm patient/family/caregiver participation in the discussion and development of their treatment goals	Acute Care	Process	NI	NI	Advance Care Planning	NI	NI	NI	NI
Amador, 2019	Presence of documentation concerning the desired care and treatment at the end of life The patient’s wishes with regard to care and treatment at the end of life must be documented	Acute Care	Process	The number of patients for whom the desired care and treatment at the end of life is documented	Total number of patient files consulted	Advance Care Planning	NI	NI	NI	NI
Amador, 2019	Since admission, a member of the health care team has asked the patient and/or their family if they had any questions or needed things clarified regarding the patient’s overall goals of care	Acute Care	Process	NI	NI	Advance Care Planning	NI	NI	NI	NI
Amador, 2019	Since admission, a member of the health care team has asked the patient what treatments they prefer to have or not have if they develop a life-threatening illness	Acute Care	Process	NI	NI	Advance Care Planning	NI	NI	NI	NI
Amador, 2019	Since admission, a member of the health care team has given the patient the opportunity to express their fears or discuss what concerns them	Acute Care	Process	NI	NI	Advance Care Planning	NI	NI	NI	NI
Amador, 2019	Since admission, a member of the health care team has helped the patient and/or their family access legal documents to communicate the patient’s ACPs	Acute Care	Process	NI	NI	Advance Care Planning	NI	NI	NI	NI
Amador, 2019	Since admission, a member of the health care team has talked to the patient and/or SDM about a poor prognosis or indicated in some way that the patient has a limited time left to live	Acute Care	Process	NI	NI	Advance Care Planning	NI	NI	NI	NI
Amador, 2019	Since admission, a member of the health care team has talked to the patient and/or SDM about the outcomes, benefits, and burdens (or risks) of life-sustaining medical treatments	Acute Care	Process	NI	NI	Advance Care Planning	NI	NI	NI	NI
Amador, 2019	Since admission, a member of the health care team provided the patient and/or their family with information about GOCD to look at before conversations with the doctor	Acute Care	Process	NI	NI	Advance Care Planning	NI	NI	NI	NI
Amador, 2019	Since admission, the patient and family have been offered an opportunity to discuss with members of the health care team issues around capacity and consent with regard to advance care planning (ACP); specifically what actions would take place in the possible event of losing capacity to consent to care	Acute Care	Process	NI	NI	Advance Care Planning	NI	NI	NI	NI
Amador, 2019	Since admission, the patient has been informed that they may change their minds regarding their decisions around goals of care	Acute Care	Process	NI	NI	Advance Care Planning	NI	NI	NI	NI
Amador, 2019	Since the patient’s admission, a member of the health care team has offered to arrange a time when the patient/SDM and/or their family can meet with the doctor to discuss the treatment options and plans	Acute Care	Process	NI	NI	Advance Care Planning	NI	NI	NI	NI
Amador, 2019	The Institution ensures that clinical staff has access to the necessary professional development resources to ensure ACP facilitation skills can be attained or maintained	Acute Care	Structure	NI	NI	Advance Care Planning	NI	NI	NI	NI
Amador, 2019	The Institution has a continuous quality improvement initiative that audits and provides feedback to teams on specific ACP elements outlined in previous items	Acute Care	Structure	NI	NI	Advance Care Planning	NI	NI	NI	NI
Amador, 2019	The Institution has a process in place whereby patients with a specific disease, such as advanced chronic obstructive pulmonary disease, cancer, neurological disease, or heart failure are offered diseasespecific advance directives	Acute Care	Structure	NI	NI	Advance Care Planning	NI	NI	NI	NI
Amador, 2019	The Institution has policies and procedures in place so that ‘‘highrisk’’ (as defined by the institution) patients participate in ACP/GOCD processes	Acute Care	Structure	NI	NI	Advance Care Planning	NI	NI	NI	NI
Amador, 2019	The patient has an advance directive or living will or has indicated in some other way (verbal, video, and so on) the medical treatments they would want (or not want) in the event they are unable to communicate for themselves as a result of a life-threatening health problem	Acute Care	Process	NI	NI	Advance Care Planning	NI	NI	NI	NI
Amador, 2019	The patient has formally designated, in writing, someone who they trust to be their SDM concerning medical treatment decisions in the event they are not able to do so (using appropriate legal documentation depending on jurisdiction). In case of power of attorney, it should be related to health care	Acute Care	Process	NI	NI	Advance Care Planning	NI	NI	NI	NI
Alberta Health Services Tableau, 2017	Percentage of patients and/or alternate decision-makers who have had an advance care planning conversation with a health care provider	Acute Care	Process	NI	NI	Advance Care Planning	NI	NI	NI	NI
Alberta Health Services Tableau, 2017	Percentage of patients with a completed Advance Care Planning (ACP)/Goals of Care Designation (GCD) tracking record	Acute Care	Process	NI	NI	Advance Care Planning	NI	NI	NI	NI
Alberta Health Services Tableau, 2017	Percentage of charts with GCD [Goals of Care Designation] order(s) in the Green Sleeve	Acute Care	Process	NI	NI	Advance Care Planning	NI	NI	NI	NI
Alberta Health Services Tableau, 2017	Percentage of patients with a [Goals of Care Designation] order(s) anywhere in the health record	Acute Care	Process	NI	NI	Advance Care Planning	NI	NI	NI	NI
Alberta Health Services Tableau, 2017	Percentage of patients with a Personal Directive in the health record	Acute Care	Process	NI	NI	Advance Care Planning	NI	NI	NI	NI
Alberta Health Services Tableau, 2017	Percentage of deceased patients who die having had an M1, M2, C1 or C2 Goals of Care designation in the week before their death who received resuscitative of life-support interventions prior to death	Acute Care	Outcome	NI	NI	Advance Care Planning	NI	NI	NI	NI
Alberta Health Services Tableau, 2017	Percentage of Acute Care Patients with GCD order anywhere in paper health record or green sleeve	Acute Care	Process	NI	NI	Advance Care Planning	NI	NI	NI	NI
Askari, 2011	ALL vulnerable elders / NH resident should have an advance directive in their outpatient charts: 1) an advance directive indicating the patient’s surrogate decision maker, 2) documentation of a discussion about who would be a surrogate decision maker or a discussion about a search for a surrogate, or 3) indication that there is no identified surrogate)	Acute Care	Process	NI	NI	Advance Care Planning	NI	NI	NI	NI
Askari, 2011	IF a vulnerable elder indicates during an interview that he or she would rather die than live permanently comatose, ventilated, or tube fed, THEN 1) the chart should document a discussion of life-sustaining treatment preferences, 2) the chart should contain an advance directive, or 3) the patient should indicate that he or she discussed this topic with the physician or does not wish to discuss th…	Acute Care	Process	NI	NI	Advance Care Planning	NI	NI	NI	NI
Askari, 2011	IF a vulnerable elder with dementia, coma, or altered mental status is admitted to the hospital, THEN within 48 hours of admission the medical record should 1) contain an advance directive indicating the patient’s surrogate decision maker, 2) document a discussion about who would be a surrogate decision maker or a discussion about a search for a surrogate, or 3) indicate that there is no identifi…	Acute Care	Process	NI	NI	Advance Care Planning	NI	NI	NI	NI
Giroux, 2023	Implementation of protocol for advanced directive within 72 hours	Acute Care	Process	NI	NI	Advance Care Planning	NI	NI	NI	NI
Amador, 2019	Proportion of individuals whose preferred place for care has been recorded	Community/Primary Care	Process	NI	NI	Advance Care Planning	NI	NI	NI	NI
Amador, 2019	ACP documented ALL VEs should have in the outpatient chart patient’s surrogate decision maker, or documentation of a discussion to identify or search for a surrogate decision maker, BECAUSE, advance directives and discussions about surrogate decisions makers facilitate identification of surrogate decision makers and decision making on behalf of a patient who has lost decision-making capacity.	Community/Primary Care	Process	NI	NI	Advance Care Planning	NI	NI	NI	NI
Amador, 2019	Proportion of individuals whose preferred place for care has been recorded	Community/Primary Care	Process	NI	NI	Advance Care Planning	NI	NI	NI	NI
Joling, 2018	Advance directive discussed or completed and documented	Community/Primary Care	Process	Patients with whom (or with whose caregiver) advance directives were discussed or completed and documented	Patients with dementia aged 65 or older	Advance Care Planning	NI	NI	NI	NI
Joling, 2018	ALL VEs should have in the outpatient chart an individual’s surrogate decision-maker or documentation of a discussion to identify or search for a surrogate decision-maker	Community/Primary Care	Process	VEs with an outpatient chart that includes individual’s surrogate decision-maker or documentation of a discussion to identify or search for a surrogate decision-maker	ALL VEs	Advance Care Planning	NI	NI	NI	NI
Joling, 2018	Assessment of need for surrogate	Community/Primary Care	Process	Patients assessed for the need for surrogate	Patients with dementia aged 65 or older	Advance Care Planning	NI	NI	NI	NI
Joling, 2018	Need to identify decision-making surrogates or to assess decision-making capacity documented	Community/Primary Care	Process	Patients for which the need to identify decision-making surrogates or to assess decision-making capacity was documented	Patients with dementia aged 65 or older	Advance Care Planning	NI	NI	NI	NI
Jajszczok, 2023	Advance care planning	Community/Primary Care	Outcome	NI	NI	Advance Care Planning	NI	NI	NI	NI
Schneberk, 2022	Advance care planning (documentation of advance directive on record)	Community/Primary Care	Process	NI	NI	Advance Care Planning	NI	NI	NI	NI
Schneberk, 2022	Anticipatory management of clinical needs (reminders for needed laboratory studies)	Community/Primary Care	Process	NI	NI	Advance Care Planning	NI	NI	NI	NI
Schneberk, 2022	Advanced directive or surrogate in ambulatory chart	Community/Primary Care	Process	NI	NI	Advance Care Planning	NI	NI	NI	NI
Schneberk, 2022	Identification of or discussion with surrogate decision-maker	Community/Primary Care	Process	NI	NI	Advance Care Planning	NI	NI	NI	NI
Amador, 2019	IF a VE has an advance directive in the outpatient, inpatient, or nursing home medical record, or the patient reports the existence of an advance directive in an interview, and the patient receives care in a second venue, THEN the advance directive should be present in the medical record at the second venue, or documentation should acknowledge its existence and its contents, BECAUSE an advance di…	Continuing Care	Process	NI	NI	Advance Care Planning	NI	NI	NI	NI
Amador, 2019	ALL residents, within 2 weeks of NH admission, should have physician notes or orders documenting a discussion or decision concerning all of the following: resuscitation status, hospital transfers, and advance directives, unless there is documentation that the resident is not capable of understanding and surrogate could not be located. This information should remain available in the chart througho…	Continuing Care	Process	NI	NI	Advance Care Planning	NI	NI	NI	NI
Alberta Health Services Tableau, 2017	Percentage of deceased long term care and home care patients with a C2 GCD [Goals of Care Designation] who were transferred to acute care and/or ICU	Continuing Care	Outcome	NI	NI	Advance Care Planning	NI	NI	NI	NI
Askari, 2011	IF a vulnerable elder has an advance directive in the outpatient, inpatient, or nursing home medical record or the patient reports the existence of an advance directive in an interview, and the patient receives care in a second venue, THEN 1) the advance directive should be present in the medical record at the second venue or 2) documentation should acknowledge its existence, its contents, and th…	Continuing Care	Process	NI	NI	Advance Care Planning	NI	NI	NI	NI
Alberta Senior Citizens' Housing Association, 2020	Percent of home care clients with advance directives	Continuing Care	Process	NI	NI	Advance Care Planning	NI	NI	NI	NI
Osińska, 2022	Advance care planning	Continuing Care	Outcome	NI	NI	Advance Care Planning	NI	NI	NI	NI
Schneberk, 2022	Medication antiplatelet therapy	Community/Primary Care	Process	NI	NI	Appropriate Prescrbing	NI	NI	NI	NI
Schneberk, 2022	ACE-inhibitor or angiotensin-receptor blockers	Community/Primary Care	Process	NI	NI	Appropriate Prescrbing	NI	NI	NI	NI
Schneberk, 2022	Statin therapy	Community/Primary Care	Process	NI	NI	Appropriate Prescrbing	NI	NI	NI	NI
Schneberk, 2022	Non-selective NSAID therapy (process measure, negative indicator)	Community/Primary Care	Process	NI	NI	Appropriate Prescrbing	NI	NI	NI	NI
Schneberk, 2022	Use of inappropriate medication (process measure, negative indicator; tetracyclic antidepressants, benzodiazepine, gaba receptor agonists, or monoamine oxidase inhibitor)	Community/Primary Care	Process	NI	NI	Appropriate Prescrbing	NI	NI	NI	NI
Amador, 2019	Percent of residents on opioids for whom a bowel regimen is established	Acute Care	Process	Number of patients with opioids=”Y” and bowel regimen=”Y	Number of patients on opioids	Appropriate Prescrbing	NI	NI	NI	NI
Amador, 2019	Percentage of patients receiving opioids who had an order for a bowel regimen written within 24 hours of order for the opioid	Acute Care	Process	NI	NI	Appropriate Prescrbing	NI	NI	NI	NI
Amador, 2019	Percent of residents on opioids who have a bowel regimen within 1 day of opioid initiation	Acute Care	Process	Number of patients with (0<=Time<=1 and opioids=”Y” and bowel regimen=”Y” )	Number of patients on opioids (Time = bowel regimen date – pain treatment date)	Appropriate Prescrbing	NI	NI	NI	NI
Askari, 2011	For ALL vulnerable elders the outpatient medical record of every physician and the hospital medical record should contain an up-to-date medication list	Acute Care	Process	NI	NI	Appropriate Prescrbing	NI	NI	NI	NI
Askari, 2011	IF a gout patient is receiving an initial prescription for allopurinol AND has significant renal impairment (defined as a serum creat ≥ 2 mg/dl or measured/estimated Cr Cl ≤ 50 ml/min) THEN the initial daily allopurinol dose should be less than 300 mg per day BECAUSE of the risk of allopurinol-related toxicity is increased in the presence of significant renal impairment in gout patients given a d…	Acute Care	Process	NI	NI	Appropriate Prescrbing	NI	NI	NI	NI
Askari, 2011	IF a hospitalized vulnerable elder has risk factors for stress peptic ulcers, THEN the patient should receive prophylaxis with an H2-blocker, sucralfate, or a proton-pump inhibitor	Acute Care	Process	NI	NI	Appropriate Prescrbing	NI	NI	NI	NI
Askari, 2011	IF a hospitalized vulnerable elder is at very high risk for venous thrombosis, THEN the patient should have venous thromboembolism prophylaxis	Acute Care	Process	NI	NI	Appropriate Prescrbing	NI	NI	NI	NI
Askari, 2011	IF a patient is treated with a COX nonselective NSAID, THEN there should be evidence that the patient was advised of the risk for gastrointestinal bleeding associated with these drugs	Acute Care	Process	NI	NI	Appropriate Prescrbing	NI	NI	NI	NI
Askari, 2011	IF a vulnerable elder has a diagnosis of acute atherothrombotic ischemic stroke or a TIA, THEN antiplatelet treatment should be offered within 48 hours following the stroke or TIA, unless the patient is already receiving anticoagulant treatment	Acute Care	Process	NI	NI	Appropriate Prescrbing	NI	NI	NI	NI
Askari, 2011	IF a vulnerable elder has valvular or congenital heart disease, intracardiac valvular prosthesis, hypertrophic cardiomyopathy, mitral valve prolapse with regurgitation, or previous episode of endocarditis, and a high-risk procedure is planned, THEN endocarditis prophylaxis should be given	Acute Care	Process	NI	NI	Appropriate Prescrbing	NI	NI	NI	NI
Askari, 2011	IF a vulnerable elder is discharged from a hospital to home, and he or she received a new prescription medication or a change in medication before discharge, THEN the outpatient medical record should document or acknowledge the medication change within 6 weeks of discharge	Acute Care	Process	NI	NI	Appropriate Prescrbing	NI	NI	NI	NI
Askari, 2011	IF a vulnerable elder with heart failure is treated with digoxin, THEN the digoxin level should be checked within 1 week if signs of toxicity develop	Acute Care	Process	NI	NI	Appropriate Prescrbing	NI	NI	NI	NI
Burkett, 2017	All vulnerable older people in ED should not be prescribed a medication with strong anticholinergic effects if alternatives are available	Acute Care	Process	NI	NI	Appropriate Prescrbing	0.5	NI	NI	NI
Burkett, 2017	Avoid use of an anticholinergic agent in patients with benign prostatic hypertrophy	Acute Care	Process	NI	NI	Appropriate Prescrbing	42	NI	NI	NI
Burkett, 2017	Avoid use of an NSAID if already taking one	Acute Care	Process	NI	NI	Appropriate Prescrbing	NI	NI	NI	NI
Burkett, 2017	Avoid use of two or more agents with low‐to‐moderate anticholinergic activity	Acute Care	Process	NI	NI	Appropriate Prescrbing	54	NI	NI	NI
Burkett, 2017	If an older adult receives an opioid analgesia prescription upon discharge from ED, then a bowel regimen should also be provided, or the provider should document why a bowel regimen was not given	Acute Care	Process	NI	NI	Appropriate Prescrbing	46	NI	NI	NI
Burkett, 2017	If an older adult receives analgesic medication while in the ED, then meperidine should be avoided	Acute Care	Process	NI	NI	Appropriate Prescrbing	46	NI	NI	NI
Burkett, 2017	If oral pharmacologic therapy is initiated to treat osteoarthritis in ED, then acetaminophen should be the first drug used, unless there is a documented contraindication to use	Acute Care	Process	NI	NI	Appropriate Prescrbing	54	NI	NI	NI
Burkett, 2017	Proportion of older adults given medications in ED or at discharge where inappropriate medications were given according to the 2002 Beers criteria	Acute Care	Process	NI	NI	Appropriate Prescrbing	58	NI	NI	NI
Health Quality Ontario, 2019	Medication reconciliation at admission	Acute Care	Process	Number of admitted patients with medications reconciled	Number of patients admitted to the hospital	Appropriate Prescrbing	NI	NI	NI	NI
Health Quality Ontario, 2019	Medication reconciliation at discharge	Acute Care	Process	Number of discharged patients for whom a best possible medication discharge plan was created	Number of patients discharged from the hospital	Appropriate Prescrbing	NI	NI	NI	NI
Health Quality Ontario, 2019	Opioid-related emergency department visits: the rate of emergency department (ED) visits for opioid poisonings	Acute Care	Outcome	Number of emergency department (ED) visits for opioid poisonings	Total population	Appropriate Prescrbing	NI	NI	NI	NI
Health Quality Ontario, 2019	Opioid-related hospitalizations: the rate of hospitalizations for opioid poisonings, per 100,000 people	Acute Care	Outcome	Number of hospitalizations for opioid poisonings	Total population	Appropriate Prescrbing	NI	NI	NI	NI
Ontario Health, 2020	The number of antimicrobial-free days (both antibacterial and antifungal) in ICU for the reporting period	Acute Care	Process	Total number of antimicrobial-free days (sum of all ICU patient days where number of antibacterial and antifungal therapy days = 0)	Total patient days in ICU for the reporting period	Appropriate Prescrbing	NI	NI	NI	NI
American College of Emergency Physicians, 2013	Documentation of high-risk medications	Acute Care	Process	NI	NI	Appropriate Prescrbing	NI	NI	NI	NI
American College of Emergency Physicians, 2013	High risk meds noted	Acute Care	Process	NI	NI	Appropriate Prescrbing	NI	NI	NI	NI
American College of Emergency Physicians, 2013	Percentage of revisits for medication adverse reaction or noncompliance	Acute Care	Outcome	NI	NI	Appropriate Prescrbing	NI	NI	NI	NI
American College of Emergency Physicians, 2013	Usage of high-risk medication in ED	Acute Care	Process	NI	NI	Appropriate Prescrbing	NI	NI	NI	NI
Joling, 2018	IF a VE has had a recent stroke or MI or has peripheral arterial disease or acute coronary syndrome that will be treated medically or with a percutaneous angioplasty, and the patient requires antiplatelet therapy, THEN clopidogrel should be prescribed rather than ticlopidine	Acute Care	Process	VEs who are prescribed clopidogrel rather than ticlopidine	VEs who have had a recent stroke or MI or who have peripheral arterial disease or acute coronary syndrome that will be treated medically or with a percutaneous angioplasty, and who require antiplatelet therapy	Appropriate Prescrbing	NI	NI	NI	NI
Schneberk, 2022	Deep venous thrombosis prophylaxis if a hospitalized vulnerable elder is at very high risk for venous thrombosis	Acute Care	Process	NI	NI	Appropriate Prescrbing	NI	NI	NI	NI
Schneberk, 2022	Proton-pump inhibitor prophylaxis in combination with nsaid if hospitalized elder needs or already uses a nsaid and has one or more solitary risk factors	Acute Care	Process	NI	NI	Appropriate Prescrbing	NI	NI	NI	NI
Schneberk, 2022	Aspirin should be given within 48 hours if hospitalized with a new acute ischemic stroke (if not already on anticoagulant therapy)	Acute Care	Process	NI	NI	Appropriate Prescrbing	NI	NI	NI	NI
Schneberk, 2022	Thrombolytic therapy should be offered if hospitalized with an acute stroke and inclusion and exclusion criteria are met	Acute Care	Process	NI	NI	Appropriate Prescrbing	NI	NI	NI	NI
Schneberk, 2022	Outpatient ophthalmology drugs continued when patient is hospitalized	Acute Care	Process	NI	NI	Appropriate Prescrbing	NI	NI	NI	NI
Schneberk, 2022	Prophylaxis for hospitalized patient at risk for stress peptic ulcer	Acute Care	Process	NI	NI	Appropriate Prescrbing	NI	NI	NI	NI
Schneberk, 2022	Blood pressure drugs offered in diabetic elders with elevated blood pressure (systolic >140 mmHg; diuretic, calcium inhibitor, ACE inhibitor, AT2 receptor blocker or beta receptor blocker)	Acute Care	Process	NI	NI	Appropriate Prescrbing	NI	NI	NI	NI
Schneberk, 2022	Haloperidol first-line treatment if diagnosed with delirium and a pharmacologic intervention is needed (0.25 - 2.5 mg once or twice daily, UNLESS there is a known contraindication such as Parkinson’s disease or Lewy-bodies dementia)	Acute Care	Process	NI	NI	Appropriate Prescrbing	NI	NI	NI	NI
Schneberk, 2022	Proton-pump inhibitor prophylaxis in combination with NSAID if hospitalized elder needs or already uses a NSAID and has one or more solitary risk factors	Acute Care	Process	NI	NI	Appropriate Prescrbing	NI	NI	NI	NI
Schneberk, 2022	Digoxin if heart failure with AF without a sufficiently controlled ventricular response or presenting with heart failure and remaining complaints despite ACE inhibitors, diuretics and beta blockers and/or spironolactone)	Acute Care	Process	NI	NI	Appropriate Prescrbing	NI	NI	NI	NI
Schneberk, 2022	Cholesterol-lowering prophylaxis considered in TIA and/or history of cerebrovascular infarction and plasma cholesterol indication (> 5.0 mmol/l or a LDL concentration > 2.5 mmol/l)	Acute Care	Process	NI	NI	Appropriate Prescrbing	NI	NI	NI	NI
Schneberk, 2022	Proton-pump inhibitor or misoprostol in combination with NSAID if 2 or more cumulative risk factors (age 65-70 years, use of acetylsalicylic acid/anticoagulants, serious rheumatoid arthritis, high dose NSAIDs, use of corticosteroids, use of SSRIs, diabetes or heart failure)	Acute Care	Process	NI	NI	Appropriate Prescrbing	NI	NI	NI	NI
Schneberk, 2022	Prophylaxis offered if recent TIA or a non-invalidating stroke due to AF (first-choice treatment is OA aiming at the INR range of 2.5-3.5; if there is a contraindication for OA, then aspirin 30-300 mg a day)	Acute Care	Process	NI	NI	Appropriate Prescrbing	NI	NI	NI	NI
Schneberk, 2022	Beta blocker offered within 12 hours of presentation if unstable angina or acute myocardial infarction	Acute Care	Process	NI	NI	Appropriate Prescrbing	NI	NI	NI	NI
Schneberk, 2022	Pharmacologic treatment offered if admitted to a hospital has dementia complicated by a problematic behavior (according to ‘flowchart problem behaviour’ if other non-pharmacologic interventions fail)	Acute Care	Process	NI	NI	Appropriate Prescrbing	NI	NI	NI	NI
Schneberk, 2022	Statin offered if established IHD and LDL cholesterol level > 2.5 mmol/l	Acute Care	Process	NI	NI	Appropriate Prescrbing	NI	NI	NI	NI
Schneberk, 2022	Oral anticoagulation offered if heart failure and atrial fibrillation (to achieve an INR of 2.5 to 3.5)	Acute Care	Process	NI	NI	Appropriate Prescrbing	NI	NI	NI	NI
Schneberk, 2022	Aspirin daily offered for diabetic elders with proven cardiovascular disease (80-100 mg per day or else an increased risk for cardiovascular complications will exist)	Acute Care	Process	NI	NI	Appropriate Prescrbing	NI	NI	NI	NI
Schneberk, 2022	Statin offered if a diabetic elder has an LDL level > 2.5 mmol/l, or a TC level > 4.5 mmol/l ( should be mentioned in the patient’s record)	Acute Care	Process	NI	NI	Appropriate Prescrbing	NI	NI	NI	NI
Schneberk, 2022	Benzodiazepines short t1/2 treatment if started on or treated with an antidepressant medication and an additional sleeping disorder or fear episodes are present and additional short treatment is started with benzodiazepines (long t1/2 diazepam, flurazepam, flunitrazepam, clorazepate or chlordiazepoxide should not be used)	Acute Care	Process	NI	NI	Appropriate Prescrbing	NI	NI	NI	NI
Schneberk, 2022	Aspirin or clopidogrel offered if established ischemic heart disease and not receiving a coumarin (antiplatelet therapy)	Acute Care	Process	NI	NI	Appropriate Prescrbing	NI	NI	NI	NI
Schneberk, 2022	Pain treatment offered according to the pain scheme of the WHO pain ladder if newly reported chronic painful condition	Acute Care	Process	NI	NI	Appropriate Prescrbing	NI	NI	NI	NI
Schneberk, 2022	ACE-inhibitor or AT2-receptor-blocker offered if hypertension and renal parenchymal disease with microalbuminuria or a lowered glomerular filtration rate (creatinine > 150 µmol/l)	Acute Care	Process	NI	NI	Appropriate Prescrbing	NI	NI	NI	NI
Schneberk, 2022	Venous thromboembolism prophylaxis with a LMWH offered if hospitalized and at a very high risk (heart failure, immobility, severe respiratory disease, severe acute infections, active malignancy, history of VTE, acute neurological diseases or inflammatory bowel diseases; unless already taking coumarins or UNLESS it is contraindicated)	Acute Care	Process	NI	NI	Appropriate Prescrbing	NI	NI	NI	NI
Schneberk, 2022	Laxative offered or medical record should document the potential for constipation if chronic pain is treated with opioids (or an explanation why bowel treatment is not needed)	Acute Care	Process	NI	NI	Appropriate Prescrbing	NI	NI	NI	NI
Schneberk, 2022	ACE-inhibitor or an AT2 receptor blocker if diabetic elder has proteinuria	Acute Care	Process	NI	NI	Appropriate Prescrbing	NI	NI	NI	NI
Schneberk, 2022	Vitamin B supplementation offered to all diagnosed with delirium and presumed deficiency (B1 and/or B12)	Acute Care	Process	NI	NI	Appropriate Prescrbing	NI	NI	NI	NI
Schneberk, 2022	Beta blocker offered if myocardial infarction	Acute Care	Process	NI	NI	Appropriate Prescrbing	NI	NI	NI	NI
Schneberk, 2022	Antibiotics administered within 8 hours if admitted to hospital with pneumonia (check antibiotics against current local pneumonia antibiotic guidelines)	Acute Care	Process	NI	NI	Appropriate Prescrbing	NI	NI	NI	NI
Schneberk, 2022	Calcium and vitamin D and bisphosphonate if taking corticosteroids (? 7.5 mg prednisolone or equivalent for more than one month)	Acute Care	Process	NI	NI	Appropriate Prescrbing	NI	NI	NI	NI
Schneberk, 2022	Beta blocker offered in the chronic phase after stroke and thiazide diuretics as a secondary prevention to all with repeating incidence of blood pressure (>185/95 mmHg)	Acute Care	Process	NI	NI	Appropriate Prescrbing	NI	NI	NI	NI
Schneberk, 2022	ACE-inhibitor or AT2 receptor blocker in combination with a diuretic if heart failure and left ventricular ejection fraction of 40% or less (or unknown)	Acute Care	Process	NI	NI	Appropriate Prescrbing	NI	NI	NI	NI
Schneberk, 2022	Prophylaxis offered if TIA or non-invalidating stroke and no history of AF (first choice for treatment is aspirin 38-100 mg a day in combination with dipyridamole 200 mg twice daily, slow release; both are to be given life-long; if contra-indication for aspirin, clopidogrel should be given)	Acute Care	Process	NI	NI	Appropriate Prescrbing	NI	NI	NI	NI
Schneberk, 2022	Calcium and vitamin D supplements recommended if new diagnosis of osteoporosis (and nutrition is inadequate and exposure to sunlight is scarce)	Acute Care	Process	NI	NI	Appropriate Prescrbing	NI	NI	NI	NI
Schneberk, 2022	Bisphosphonates offered if new diagnosis of osteoporosis	Acute Care	Process	NI	NI	Appropriate Prescrbing	NI	NI	NI	NI
Schneberk, 2022	Aspirin if heart failure and AF and documented contra-indications to OA	Acute Care	Process	NI	NI	Appropriate Prescrbing	NI	NI	NI	NI
Schneberk, 2022	Statins, aspirin, beta receptor blocker and ACE-inhibitor if diabetic elder has proven cardiovascular disease and total cholesterol > 4.5 mmol/l or an LDL cholesterol > 2.5 mmol/l (unless contra-indicated)	Acute Care	Process	NI	NI	Appropriate Prescrbing	NI	NI	NI	NI
Schneberk, 2022	Aspirin within 1 hour of presentation if acute myocardial infarction or unstable angina (300 mg loading dose, 100 mg per day continuously)	Acute Care	Process	NI	NI	Appropriate Prescrbing	NI	NI	NI	NI
Schneberk, 2022	TCA, SSRI, venlafaxine, or mirtazapine if started on new pharmacological antidepressant during hospital stay (preferred are nortriptyline or clomipramine and not amitriptyline; SSRIs with regular sodium concentration check)	Acute Care	Process	NI	NI	Appropriate Prescrbing	NI	NI	NI	NI
Schneberk, 2022	Atypical antipsychotic if diagnosed with delirium and a pharmacological intervention is needed but haloperidol is contra-indicated by Parkinson’s disease or Lewy-bodies dementia or causes too many side-effects (order of preference: 1) olanzapine or quetiapine, 2) risperidone, 3) clozapine or the cholinesterase inhibitor rivastigmine; unless known contra-indication such as cardiovascular disease)	Acute Care	Process	NI	NI	Appropriate Prescrbing	NI	NI	NI	NI
Schneberk, 2022	Beta blocker offered if stable heart failure and left ventricular ejection fraction of 40% or less (recommended beta blockers are carvedilol, bisoprolol and metoprolol; unless documented contra-indication such as uncompensated heart failure)	Acute Care	Process	NI	NI	Appropriate Prescrbing	NI	NI	NI	NI
Schneberk, 2022	Endocarditis prophylaxis should be given if valvular or congenital heart disease or an intracardiac valvular prosthesis or hypertrophic cardiomyopathy or mitral valve prolapse with regurgitation or a previous episode of endocarditis and a high-risk procedure is planned (according to current local guidelines)	Acute Care	Process	NI	NI	Appropriate Prescrbing	NI	NI	NI	NI
Schneberk, 2022	Aspirin within 48 hours if diagnosis of acute ischaemic stroke during hospital stay or at admission (loading dose of at least 160 mg aspirin, for at least 14 days)	Acute Care	Process	NI	NI	Appropriate Prescrbing	NI	NI	NI	NI
Schneberk, 2022	Intravenous blood-pressure-lowering drugs that can be titrated offered if diagnosis of acute ischaemic stroke during hospital stay or at admission and blood pressure > 220-230/125-135 mmHg	Acute Care	Process	NI	NI	Appropriate Prescrbing	NI	NI	NI	NI
Schneberk, 2022	Paracetamol if oral pharmacological therapy is initiated to treat osteoarthritis (acetaminophen, unless documented contra-indication)	Acute Care	Process	NI	NI	Appropriate Prescrbing	NI	NI	NI	NI
Schneberk, 2022	Avoid mepiridine if requiring analgesia (pethidine)	Acute Care	Process	NI	NI	Appropriate Prescrbing	NI	NI	NI	Face and content validity
Schneberk, 2022	Avoid alpha-blocking agents if hypertension and pharmacological antihypertensive treatment is initiated (e.g., doxazosin, prazosin and terazosin)	Acute Care	Process	NI	NI	Appropriate Prescrbing	NI	NI	NI	Face and content validity
Schneberk, 2022	Avoid indometacin if treated for chronic painful condition	Acute Care	Process	NI	NI	Appropriate Prescrbing	NI	NI	NI	Face and content validity
Schneberk, 2022	Avoid disopyramide if cardiac arrhythmias and anti-arrhythmic started	Acute Care	Process	NI	NI	Appropriate Prescrbing	NI	NI	NI	Face and content validity
Schneberk, 2022	Avoid beta blocker for hypertension if hypertension and asthma or COPD	Acute Care	Process	NI	NI	Appropriate Prescrbing	NI	NI	NI	Face and content validity
Schneberk, 2022	Avoid long half-life benzodiazepine if dementia (diazepam, flurazepam, flunitrazepam, clorazepate or chlordiazepoxide)	Acute Care	Process	NI	NI	Appropriate Prescrbing	NI	NI	NI	Face and content validity
Schneberk, 2022	Avoid thiazide diuretic to treat hypertension if history or acute episode of gout	Acute Care	Process	NI	NI	Appropriate Prescrbing	NI	NI	NI	Face and content validity
Schneberk, 2022	Avoid tricyclic antidepressant if history of postural hypotension or heart block or glaucoma or urinary retention	Acute Care	Process	NI	NI	Appropriate Prescrbing	NI	NI	NI	Face and content validity
Schneberk, 2022	Avoid classical antipsychotic or metoclopramide if Parkinson’s disease (unless the patient is delirious, then clozapine is indicated)	Acute Care	Process	NI	NI	Appropriate Prescrbing	NI	NI	NI	Face and content validity
Schneberk, 2022	Avoid medication with strong anticholinergic effects if alternatives are available	Acute Care	Process	NI	NI	Appropriate Prescrbing	NI	NI	NI	Face and content validity
Schneberk, 2022	Avoid COX-2 selective NSAIDs because if cardiac, cardiovascular or cerebrovascular disease and a chronic painful condition	Acute Care	Process	NI	NI	Appropriate Prescrbing	NI	NI	NI	Face and content validity
Schneberk, 2022	Avoid long half-life benzodiazepines if treated for sleeping disorder or anxiety during hospital stay or at admission (diazepam, flurazepam, flunitrazepam, clorazepate or chlordiazepoxide)	Acute Care	Process	NI	NI	Appropriate Prescrbing	NI	NI	NI	Face and content validity
Schneberk, 2022	Avoid type I anti-arrhythmic agent if heart failure and left ventricular ejection fraction of 40% or less (disopyramide, kinidine, procainamide, phenytoin, lidocaine [lignocaine], flecainide or propafenone; unless an implantable cardioverter-defibrillator is in place; only amiodarone (class III) is allowed for treatment of the patient with heart failure and AF)	Acute Care	Process	NI	NI	Appropriate Prescrbing	NI	NI	NI	Face and content validity
Schneberk, 2022	Avoid calcium-channel-blocking medication if heart failure and left ventricular ejection fraction of 40% or less and no AF	Acute Care	Process	NI	NI	Appropriate Prescrbing	NI	NI	NI	Face and content validity
Schneberk, 2022	Evaluation of medication possibly associated with symptoms and risky interactions that could enhance anticholinergic effects if presenting with symptoms of delirium at admission or during his or her hospital stay (should be noted in the patient's record)	Acute Care	Process	NI	NI	Appropriate Prescrbing	NI	NI	NI	Face and content validity
Schneberk, 2022	Medication should be screened for drugs that are associated with increased incidence of falling if admitted to hospital after a fall incident or has a fall incident during hospital stay (hypnotics, tranquillizers, long acting benzodiazepines, antidepressants, sedatives and antipsychotics; evaluation should be noted in the patient record)	Acute Care	Process	NI	NI	Appropriate Prescrbing	NI	NI	NI	Face and content validity
Schneberk, 2022	Medication evaluation possibly causing or worsening dementia-like symptoms if admitted to hospital and receives or has diagnosis of dementia (drugs with anticholinergic effects; should be noted in the patient record)	Acute Care	Process	NI	NI	Appropriate Prescrbing	NI	NI	NI	Face and content validity
Schneberk, 2022	Risk factors for bleeding during therapy evaluated before the patient is discharged if started in-hospital on chronic coumarin treatment (should be reported in the patient record and at discharge to the GP)	Acute Care	Process	NI	NI	Appropriate Prescrbing	NI	NI	NI	Face and content validity
Schneberk, 2022	Serum potassium and creatinine levels checked within 1 months and yearly if newly started on diuretic for chronic use during hospital admission (advice mentioned in discharge letter)	Acute Care	Process	NI	NI	Appropriate Prescrbing	NI	NI	NI	Face and content validity
Schneberk, 2022	Serum potassium and creatinine levels should be checked within 1 month and thereafter yearly if begins ACE-inhibitor treatment (advice should be mentioned in discharge letter)	Acute Care	Process	NI	NI	Appropriate Prescrbing	NI	NI	NI	Face and content validity
Schneberk, 2022	INR determined by at 5-7 days after initiation and enrolled in thrombosis service if newly prescribed a coumarin (in-hospital or by the thrombosis service; should be mentioned in patient record)	Acute Care	Process	NI	NI	Appropriate Prescrbing	NI	NI	NI	Face and content validity
Schneberk, 2022	Sodium level evaluation if started on new SSRI antidepressant treatment during hospital stay	Acute Care	Process	NI	NI	Appropriate Prescrbing	NI	NI	NI	Face and content validity
Schneberk, 2022	Evaluations of effectiveness and side effects during first 4 weeks of treatment if started on new pharmacological antidepressant treatment during hospital stay (advice should be stated in the discharge letter)	Acute Care	Process	NI	NI	Appropriate Prescrbing	NI	NI	NI	Face and content validity
Giroux, 2023	Implementation of protocol for anticoagulant reversal	Acute Care	Process	NI	NI	Appropriate Prescrbing	NI	NI	NI	NI
Giroux, 2023	Implementation of protocol for use of Beer's criteria to adjust medication	Acute Care	Process	NI	NI	Appropriate Prescrbing	NI	NI	NI	NI
Foong, 2022	No medication review by MD	Community/Primary Care	Process	NI	NI	Appropriate Prescrbing	NI	NI	NI	NI
Askari, 2011	IF a person aged 50 or older has had a previous stroke, THEN the patient should be offered antihypertensive medication.	Community/Primary Care	Process	NI	NI	Appropriate Prescrbing	NI	NI	NI	NI
Askari, 2011	(Patient / NH resident older than 75 treated with warfarin, history of PUD or GI bleeding, AND treated with NSAIDS, prescribe misoprostol or a proton pump inhibitor medication.	Community/Primary Care	Process	NI	NI	Appropriate Prescrbing	NI	NI	NI	NI
Askari, 2011	ALL vulnerable elders should have a drug regimen review at least annually	Community/Primary Care	Process	NI	NI	Appropriate Prescrbing	NI	NI	NI	NI
Askari, 2011	Dose adjustment with concomitant use of allopurinol and azathioprine	Community/Primary Care	Process	NI	NI	Appropriate Prescrbing	NI	NI	NI	NI
Askari, 2011	EVERY new drug that is prescribed to a vulnerable elder on an ongoing basis for a chronic medical condition should have a documentation of response to therapy within 6 months	Community/Primary Care	Process	NI	NI	Appropriate Prescrbing	NI	NI	NI	NI
Askari, 2011	IF a person age 75 or older is treated with a COX nonselective NSAID, THEN he or she should be offered concomitant treatment with either misoprostol or a proton-pump inhibitor	Community/Primary Care	Process	NI	NI	Appropriate Prescrbing	NI	NI	NI	NI
Askari, 2011	IF a person age 75 or older is treated with a COX-2 NSAID, THEN the patient should be advised of the risks associated with the drug.	Community/Primary Care	Process	NI	NI	Appropriate Prescrbing	NI	NI	NI	NI
Askari, 2011	IF a vulnerable elder / patient with depression is taking a serotonin reuptake inhibitor, THEN an MAOI should not be used for at least 2 weeks after termination of paroxetine, sertraline, fluvoxamine, and citalopram or for at least 5 weeks after termination of fluoxetine / MAOI started a specified time after stopping SSRI.	Community/Primary Care	Process	NI	NI	Appropriate Prescrbing	NI	NI	NI	NI
Askari, 2011	IF a vulnerable elder / patient with depression is taking an MAOI, THEN he or she should not receive medications that interact with MAOIs for at least 2 weeks after termination of the MAOI / SSRI started a specified time after stopping MAOI.	Community/Primary Care	Process	NI	NI	Appropriate Prescrbing	NI	NI	NI	NI
Askari, 2011	IF a vulnerable elder / person age 75 or older is treated with cyclooxygenase nonselective NSAIDS, THEN there should be evidence that the patient was advised of the risks associated with these drugs	Community/Primary Care	Process	NI	NI	Appropriate Prescrbing	NI	NI	NI	NI
Askari, 2011	IF a vulnerable elder / person aged 50 or older has no meaningful symptom response after 6 weeks of treatment, THEN 1 of the following treatment options should be initiated by the 8th week of treatment: Medication dose should be optimized or the patient should be referred to a psychiatrist (if initial treatment was medication), or mediation should be initiated (if initial treatment was psychother…	Community/Primary Care	Process	NI	NI	Appropriate Prescrbing	NI	NI	NI	NI
Askari, 2011	IF a vulnerable elder has depression with psychotic features (for example, auditory hallucinations, delusions) or has melancholic or vegetative depression with pervasive anhedonia, unreactive mood, psychomotor disturbances, severe terminal insomnia, and weight and appetite loss, THEN he or she should not be treated with psychotherapy alone, unless he or she is unable or unwilling to take medicati…	Community/Primary Care	Process	NI	NI	Appropriate Prescrbing	NI	NI	NI	NI
Askari, 2011	IF a vulnerable elder has depression with psychotic features, THEN he or she should be referred to a psychiatrist and should receive treatment with a combination of an antidepressant and an antipsychotic, or with electroconvulsive therapy.	Community/Primary Care	Process	NI	NI	Appropriate Prescrbing	NI	NI	NI	NI
Askari, 2011	IF a vulnerable elder is being treated for depression with antidepressants, THEN the antidepressants should be prescribed at appropriate starting doses, and they should have an appropriate titration schedule to a therapeutic dose, therapeutic blood level, or remission of symptoms by 12 weeks.	Community/Primary Care	Process	NI	NI	Appropriate Prescrbing	NI	NI	NI	NI
Askari, 2011	IF a vulnerable elder is being treated for depression, THEN at each treatment visit suicide risk should be documented, if he or she had suicidal ideation during a previous visit.	Community/Primary Care	Process	NI	NI	Appropriate Prescrbing	NI	NI	NI	NI
Askari, 2011	IF a vulnerable elder is newly started on / prescribed an ACE inhibitor (or ARB), THEN serum potassium and creatinine levels should be checked within 1 month of the initiation of therapy.	Community/Primary Care	Process	NI	NI	Appropriate Prescrbing	NI	NI	NI	NI
Askari, 2011	IF a vulnerable elder is newly started on a diuretic, THEN serum potassium and creatinine levels should be checked within 1 month of the initiation of therapy and then annually thereafter.	Community/Primary Care	Process	NI	NI	Appropriate Prescrbing	NI	NI	NI	NI
Askari, 2011	IF a vulnerable elder is prescribed a new drug, THEN the patient (or, if incapable, a caregiver) should receive education about the purpose of the drug, how to take it, and expected sides effects or important adverse reactions.	Community/Primary Care	Process	NI	NI	Appropriate Prescrbing	NI	NI	NI	NI
Askari, 2011	IF a vulnerable elder is prescribed a new drug, THEN the prescribed drug should have a clearly defined indication documented in the record.	Community/Primary Care	Process	NI	NI	Appropriate Prescrbing	NI	NI	NI	NI
Askari, 2011	IF a vulnerable elder is prescribed a thiazide or loop diuretic, THEN he or she should have electrolytes checked at least yearly.	Community/Primary Care	Process	NI	NI	Appropriate Prescrbing	NI	NI	NI	NI
Askari, 2011	IF a vulnerable elder is prescribed warfarin, THEN an INR should be determined at least every 6 weeks.	Community/Primary Care	Process	NI	NI	Appropriate Prescrbing	NI	NI	NI	NI
Askari, 2011	IF a vulnerable elder is taking warfarin for atrial fibrillation, THEN the INR should be checked at least every 6 weeks.	Community/Primary Care	Process	NI	NI	Appropriate Prescrbing	NI	NI	NI	Rejection of this quality indicators was recommended by abt associates at the time of the research
Askari, 2011	IF a vulnerable elder is taking warfarin for atrial fibrillation, THEN the INR should be checked within 4 days of the first dose and at least every 6 weeks.	Community/Primary Care	Process	NI	NI	Appropriate Prescrbing	NI	NI	NI	NI
Askari, 2011	IF a vulnerable elder is under the outpatient care of more than 2 physicians, and 1 physician prescribed a new prescription medication or a change in medications, THEN subsequent medical record entries by the non-prescription physician should acknowledge the medication change.	Community/Primary Care	Process	NI	NI	Appropriate Prescrbing	NI	NI	NI	NI
Askari, 2011	IF a vulnerable elder responds only partially after 12 weeks of treatment, THEN 1 of the following treatment options should be instituted by the 16th week of treatment: Switch to a different medication class or add a second medication to the first (if initial treatment included medication), add psychotherapy (if the initial treatment was medication), try medication (if initial treatment was psych…	Community/Primary Care	Process	NI	NI	Appropriate Prescrbing	NI	NI	NI	NI
Askari, 2011	IF an outpatient, vulnerable elder is started on a new prescription medication, and he or she has a follow-up visit with the prescribing physician, THEN the medical record at the follow-up visit should document 1 of the following: 1) the medication is being taken, 2) the physician asked about the medication, or 3) the medication was not started because it was not needed or because it was changed.	Community/Primary Care	Process	NI	NI	Appropriate Prescrbing	NI	NI	NI	NI
Health Quality & Safety Commission New Zealand, n.d.	Number of people aged 65 and over dispensed 5 or more long-term medications per 1,000 population.	Community/Primary Care	Process	Number of people aged 65 or over receiving five or more long term medicines	Number of people aged 65 or over	Appropriate Prescrbing	NI	NI	NI	NI
Health Quality & Safety Commission New Zealand, n.d.	Regular ACEI or ARB medicine dispensing equity ratio (Deprivation quintile 5 vs quintile 1)	Community/Primary Care	Process	Age-standardised percentage of people in NZ Deprivation quintile 5 of the with diabetes who were regularly dispensed angiotensin-converting enzyme inhibitor (ACEI) or angiotensin II receptor blockers (ARB) medicines	Age-standardised percentage of people in NZ Deprivation quintile 1 of the with diabetes who were regularly dispensed angiotensin-converting enzyme inhibitor (ACEI) or angiotensin II receptor blockers (ARB) medicines	Appropriate Prescrbing	NI	NI	NI	NI
Health Quality Ontario, 2019	The rate of deaths for opioid poisonings, per 100,000 people	Community/Primary Care	Outcome	Number of deaths from opioid poisonings	Total population	Appropriate Prescrbing	NI	NI	NI	NI
Ontario Health, 2020	Percentage of non-palliative care patients newly dispensed an opioid - CHC/FHT	Community/Primary Care	Process	Patients newly dispensed an opioid within a 6-month reporting period prescribed by any provider in the health care system. New opioid dispenses are defined using a 6-month washout period, i.e., no opioid prescription dispensed within 6 months of the first opioid prescription dispensed in the reporting period.	Patients/clients assigned (rostered & virtually rostered) to the organization for the specific reporting period.	Appropriate Prescrbing	NI	NI	NI	NI
Ontario Health, 2020	Percentage of non-palliative patients newly prescribed an opioid by a provider in your organization within a 6- month reporting period	Community/Primary Care	Process	Patients newly prescribed an opioid within a 6-month reporting period prescribed by a provider in your organization.	Patients/clients receiving care from your organization.	Appropriate Prescrbing	NI	NI	NI	NI
Ontario Health, 2020	Percentage of primary care patients with medication reconciliation in the past year	Community/Primary Care	Process	Number of patients with medication reconciliation in the past year.	Number of patients who have had a visit in the past year.	Appropriate Prescrbing	NI	NI	NI	NI
Joling, 2018	ALL VEs should have an annual drug regimen review.	Community/Primary Care	Process	VEs who have an annual drug regimen review	ALL VEs	Appropriate Prescrbing	NI	NI	NI	NI
Joling, 2018	ALL VEs should have an up-to-date medication list readily available in the medical record that is accessible to all healthcare providers and includes and including over-the-counter medications.	Community/Primary Care	Process	VEs who have an up-to-date medication list readily available in the medical record that is accessible to all healthcare providers and includes and including over-the-counter medications	ALL VEs	Appropriate Prescrbing	NI	NI	NI	NI
Joling, 2018	IF a VE does not require seizure control, THEN barbiturates should not be used	Community/Primary Care	Process	VEs who do not use arbiturates	VEs who do not require seizure control	Appropriate Prescrbing	NI	NI	NI	NI
Joling, 2018	IF a VE has depression with psychotic features, THEN s/he should be referred to a psychiatrist OR should receive treatment with a combination of an antidepressant and an antipsychotic, or with ECT	Community/Primary Care	Process	VEs who are referred to a psychiatrist OR who received treatment with a combination of an antidepressant and an antipsychotic, or with ECT	VEs having depression with psychotic features	Appropriate Prescrbing	NI	NI	NI	NI
Joling, 2018	IF a VE has experienced three or more episodes of depression, THEN he or she should receive maintenance antidepressant medication with the same type and dose of medication for at least 24 months with at least four office or telephone visits for depression during that period	Community/Primary Care	Process	VEs receiving maintenance antidepressant medication with the same type and dose of medication for at least 24 months with at least four office or telephone visits for depression during that period	VEs who have experienced three or more episodes of depression	Appropriate Prescrbing	NI	NI	NI	NI
Joling, 2018	IF a VE has iron-deficiency anemia, THEN no more than 1 tablet daily of lowdose oral iron should be prescribed	Community/Primary Care	Process	VEs who are prescribed no more than 1 tablet daily of lowdose oral iron	VEs having iron-deficiency anemia	Appropriate Prescrbing	NI	NI	NI	NI
Joling, 2018	IF a VE has sleep problems, THEN he or she should not be treated with sleep aids containing antihistamines	Community/Primary Care	Process	VEs who are not treated with sleep aids containing antihistamines	VEs having sleep problems	Appropriate Prescrbing	NI	NI	NI	NI
Joling, 2018	IF a VE is new to a primary care practice and is chronically (>3 months) taking a benzodiazepine for sleep problems, THEN advice to taper off and discontinue the medication should be documented within 6 months	Community/Primary Care	Process	VEs with documentation within 6 months of advice to taper off and discontinue the medication	VEs who are new to a primary care practice and who are chronically (>3 months) taking a benzodiazepine for sleep problems	Appropriate Prescrbing	NI	NI	NI	NI
Joling, 2018	IF a VE is new to a primary care practice and is chronically (>3 months) taking an over-the-counter sleep aid containing an antihistamine for sleep problems, THEN advice to discontinue the medication should be documented within 6 months.	Community/Primary Care	Process	VEs with documentation within 6 months of advice to discontinue the medication	VEs who are new to a primary care practice and who are chronically (>3 months) taking an over-the-counter sleep aid containing an antihistamine for sleep problems	Appropriate Prescrbing	NI	NI	NI	NI
Joling, 2018	IF a VE is prescribed a drug, THEN he or she (or a caregiver) should receive appropriate education about its use	Community/Primary Care	Process	VEs (or a caregiver) who receive appropriate education about its use	VEs who are prescribed a drug	Appropriate Prescrbing	NI	NI	NI	NI
Joling, 2018	IF a VE is prescribed a drug, THEN the prescribed drug should have a clearly defined indication.	Community/Primary Care	Process	VEs with a prescribed drug which has a clearly defined indication	VEs who are prescribed a drug	Appropriate Prescrbing	NI	NI	NI	NI
Joling, 2018	IF a VE is prescribed a loop diuretic, THEN he or she should have electrolytes checked within 2 weeks after initiation and at least yearly thereafter	Community/Primary Care	Process	VEs who have electrolytes checked within 2 weeks after initiation and at least yearly thereafter	VEs who are prescribed a loop diuretic	Appropriate Prescrbing	NI	NI	NI	NI
Joling, 2018	IF a VE is prescribed an ACE inhibitor, THEN he or she should have serum creatinine and potassium monitored within 2 weeks after initiation of therapy and at least yearly thereafter	Community/Primary Care	Process	VEs who have serum creatinine and potassium monitored within 2 weeks after initiation of therapy and at least yearly thereafter	VEs who are prescribed an ACE inhibitor	Appropriate Prescrbing	NI	NI	NI	NI
Joling, 2018	IF a VE is prescribed an NSAID (nonselective or selective), THEN GI bleeding risks should be discussed and documented	Community/Primary Care	Process	VEs of whom GI bleeding risks are discussed and documented	VEs who are prescribed an NSAID (nonselective or selective)	Appropriate Prescrbing	NI	NI	NI	NI
Joling, 2018	IF a VE is prescribed an ongoing medication for a chronic medical condition, THEN there should be a documentation of response to therapy.	Community/Primary Care	Process	VEs with documentation of response to therapy	VEs who are prescribed an ongoing medication for a chronic medical condition	Appropriate Prescrbing	NI	NI	NI	NI
Joling, 2018	IF a VE is prescribed chronic high-dose acetaminophen (≥3 g/d) or a VE with liver disease is prescribed chronic acetaminophen, THEN he or she should be advised of the risk of liver toxicity	Community/Primary Care	Process	VEs who are advised of the risk of liver toxicity	VEs who are prescribed chronic high-dose acetaminophen (≥3 g/d) or VEs with liver disease who are prescribed chronic acetaminophen	Appropriate Prescrbing	NI	NI	NI	NI
Joling, 2018	IF a VE is prescribed daily aspirin (including low-dose, ≤325 mg/d), THEN GI bleeding risks should be discussed and documented	Community/Primary Care	Process	VEs of whom GI bleeding risks are discussed and documented	VEs who are prescribed daily aspirin (including low-dose, ≤325 mg/d)	Appropriate Prescrbing	NI	NI	NI	NI
Joling, 2018	IF a VE is prescribed warfarin, THEN an international normalized ratio (INR) should be determined within 4 days after initiation of therapy and at least every 6 weeks thereafter	Community/Primary Care	Process	VEs with an international normalized ratio (INR) determined within 4 days after initiation of therapy and at least every 6 weeks thereafter.	VEs who are prescribed warfarin	Appropriate Prescrbing	NI	NI	NI	NI
Joling, 2018	IF a VE is started on an antipsychotic drug, THEN there should be documentation of an assessment of response within 1 month	Community/Primary Care	Process	VEs with documentation of an assessment of response within 1 month	VEs starting on an antipsychotic drug	Appropriate Prescrbing	NI	NI	NI	NI
Joling, 2018	IF a VE is started on antidepressant medication, THEN the following medications should not be used as first- or second-line therapy: tertiary amine tricyclics (amitriptyline, imipramine, doxepin, clomipramine, trimipramine), monoamine oxidase inhibitors (unless atypical depression is present), benzodiazepines, stimulants (except methylphenidate)	Community/Primary Care	Process	VEs who did not use the following medications as first- or second-line therapy: Tertiary amine tricyclics (amitriptyline, imipramine, doxepin, clomipramine, trimipramine) Monoamine oxidase inhibitors (unless atypical depression is present) Benzodiazepines Stimulants (except methylphenidate)	VEs who started on antidepressant medication	Appropriate Prescrbing	NI	NI	NI	NI
Joling, 2018	IF a VE is taking a benzodiazepine (>1 month), THEN there should be annual documentation of discussion of risks and attempt to taper and discontinue the benzodiazepine	Community/Primary Care	Process	VEs with annual documentation of discussion of risks and attempt to taper and discontinue the benzodiazepine	VEs taking a benzodiazepine (>1 month)	Appropriate Prescrbing	NI	NI	NI	NI
Joling, 2018	IF a VE is taking a selective serotonin reuptake inhibitor (SSRI), THEN an MAOI should not be used for at least 2 weeks after termination of the SSRI (and for at least 5 weeks after termination of fluoxetine)	Community/Primary Care	Process	VEs in whom a MAOI is not used for at least 2 weeks after termination of the SSRI (and for at least 5 weeks after termination of fluoxetine)	VEs taking a selective serotonin reuptake inhibitor (SSRI)	Appropriate Prescrbing	NI	NI	NI	NI
Joling, 2018	IF a VE is taking an MAOI, THEN he or she should not receive medications that have the potential for serious interactions with MAOIs or for at least 2 weeks after termination of the MAOI	Community/Primary Care	Process	VEs who did not receive medications that have the potential for serious interactions with MAOIs or for at least 2 weeks after termination of the MAOI	VEs taking an MAOI	Appropriate Prescrbing	NI	NI	NI	NI
Joling, 2018	IF a VE is under the outpatient care of two or more physicians and one physician prescribed a new chronic disease medication or a change in prescribed medication, THEN the nonprescribing physician should acknowledge the medication change at the next visit	Community/Primary Care	Process	VEs of whom the medication change at the next visit is acknowledged by the nonprescribing physician	VEs who are under the outpatient care of two or more physicians and one physician prescribed a new chronic disease medication or a change in prescribed medication	Appropriate Prescrbing	NI	NI	NI	NI
Joling, 2018	IF a VE receives a new prescription for warfarin, THEN he or she should receive education about diet and drug interactions and the risk of bleeding complications, or should be referred to an anticoagulation clinic	Community/Primary Care	Process	VEs who receive education about diet and drug interactions and the risk of bleeding complications, or who are referred to an anticoagulation clinic	VEs receiving a new prescription for warfarin	Appropriate Prescrbing	NI	NI	NI	NI
Joling, 2018	IF a VE receives ketorolac, THEN it should not be prescribed for longer than 5 days	Community/Primary Care	Process	VEs who are not prescribed ketorolac for longer than 5 days	VEs receiving ketorolac	Appropriate Prescrbing	NI	NI	NI	NI
Joling, 2018	IF a VE receives prescription pharmacological treatment for back or neck pain, THEN cyclobenzaprine, methocarbamol, carisoprodol, chlorzoxasone, orphenadine, tizanidine, or metaxolone should not be prescribed for >1 week	Community/Primary Care	Process	VEs who are not prescribed cyclobenzaprine, methocarbamol, carisoprodol, chlorzoxasone, orphenadine, tizanidine, or metaxolone for >1 week	VEs receiving prescription pharmacological treatment for back or neck pain	Appropriate Prescrbing	NI	NI	NI	NI
Joling, 2018	IF a VE requires a new analgesic, THEN s/he should not be prescribed propoxyphene	Community/Primary Care	Process	VEs who are not prescribed propoxyphene	VEs requiring a new analgesic	Appropriate Prescrbing	NI	NI	NI	NI
Joling, 2018	IF a VE requires analgesia, THEN meperidine should not be prescribed	Community/Primary Care	Process	VEs who are not prescribed meperidine	VEs who require analgesia	Appropriate Prescrbing	NI	NI	NI	NI
Joling, 2018	IF a VE with >2 risk factors for gastrointestinal bleeding (aged ≥ 75, peptic ulcer disease, history of GI bleeding, warfarin use, chronic glucocorticoid use) is treated with daily aspirin, THEN s/he should be treated concomitantly with misoprostol or a proton pump inhibitor	Community/Primary Care	Process	VEs who are treated concomitantly with misoprostol or a proton pump inhibitor	VEs with >2 risk factors for gastrointestinal bleeding (aged ≥ 75, peptic ulcer disease, history of GI bleeding, warfarin use, chronic glucocorticoid use) who are treated with daily aspirin	Appropriate Prescrbing	NI	NI	NI	NI
Joling, 2018	IF a VE with a history of cardiac disease is started on a tricyclic medication, THEN a baseline ECG should be performed before initiation if one was not performed in the prior 3 months	Community/Primary Care	Process	VEs with a baseline ECG before initiation if one was not performed in the prior 3 months	VEs with a history of cardiac disease who are started on a tricyclic medication	Appropriate Prescrbing	NI	NI	NI	NI
Joling, 2018	IF a VE with a risk factor for gastrointestinal bleeding (aged ≥ 75, peptic ulcer disease, history of GI bleeding, warfarin use, chronic glucocorticoid use) is treated with a nonselective NSAID, THEN s/he should be treated concomitantly with misoprostol or a proton pump inhibitor	Community/Primary Care	Process	VEs who are treated concomitantly with misoprostol or a proton pump inhibitor	VEs with a risk factor for gastrointestinal bleeding (aged ≥ 75, peptic ulcer disease, history of GI bleeding, warfarin use, chronic glucocorticoid use) who are treated with a nonselective NSAID	Appropriate Prescrbing	NI	NI	NI	NI
Joling, 2018	IF a VE with depression has responded to antidepressant medication, THEN he or she should be continued on the drug at the same dose for at least 6 months and make at least one clinician contact (office visit or phone) during that period	Community/Primary Care	Process	VEs who are continued on the drug at the same dose for at least 6 months and make at least one clinician contact (office visit or phone) during that period.	VEs with depression who have responded to antidepressant medication	Appropriate Prescrbing	NI	NI	NI	NI
Joling, 2018	IF a VE with depression responds only partially after 12 weeks of treatment, THEN one of the following treatment options should be instituted by the 16th week of treatment. •If initial treatment includes medication, switch to a different medication class or add a second medication to the first. •If the initial treatment was medication, add psychotherapy. •If initial treatment was psychotherapy wi…	Community/Primary Care	Process	VEs of whom one of the following treatment options is instituted by the 16th week of treatment: Switch to a different medication class or add a second medication to the first (if initial treatment includes medication). Add psychotherapy (if the initial treatment was medication). Try medication (if initial treatment was psychotherapy without medication). Consider ECT. Refer to a psychiatrist.	VEs with depression who respond only partially after 12 weeks of treatment	Appropriate Prescrbing	NI	NI	NI	NI
Joling, 2018	IF an outpatient VE is prescribed a new chronic disease medication and he or she has a follow-up visit with the prescribing physician, THEN one of the following should be noted at the follow-up visit: •Medication is being taken •Patient was asked about the medication (e.g., side effects, adherence, availability) •Medication was not started, because it was not needed or changed.	Community/Primary Care	Process	Outpatient VEs with a note of one of the following at the follow-up visit: •Medication is being taken •Patient was asked about the medication (e.g., side effects, adherence, availability) •Medication was not started, because it was not needed or changed.	Outpatient VEs who are prescribed a new chronic disease medication and who have a follow-up visit with the prescribing physician	Appropriate Prescrbing	NI	NI	NI	NI
Joling, 2018	Monitoring for outcome and side effects documented, if patient is taking behavior medication	Community/Primary Care	Process	Patients for which monitoring for outcome and side effects was documented	Patients with dementia aged 65 or older for whom a medication in the medical record as having been prescribed for a behaviour problem after enrollment	Appropriate Prescrbing	NI	NI	NI	NI
Joling, 2018	No VEs should be prescribed any medication with strong anticholinergic effects if alternatives are available	Community/Primary Care	Process	VEs who are prescribed any medication with strong anticholinergic effects if alternatives are available	All VEs	Appropriate Prescrbing	NI	NI	NI	NI
Joling, 2018	The number of older adults using medications to avoid as defined by Fick criteria	Community/Primary Care	Process	Patients who used medications to avoid as defined by Fick criteria	Older adult veterans ≥ 65 years receiving outpatient primary care services and medication	Appropriate Prescrbing	NI	NI	NI	NI
Joling, 2018	The number of older adults using medications to avoid as defined by Zhan criteria	Community/Primary Care	Process	Patients who used medications to avoid as defined by Zhan criteria	Older adult veterans ≥ 65 years receiving outpatient primary care services and medication	Appropriate Prescrbing	NI	NI	NI	NI
Joling, 2018	The number of veterans who concurrently used 2 medications with the potential to produce clinically significant drug-drug interactions, according to a leading reference	Community/Primary Care	Process	Veterans who concurrently used 2 medications with the potential to produce clinically significant drug-drug interactions, according to a leading reference	Older adult veterans ≥ 65 years receiving outpatient primary care services and medication	Appropriate Prescrbing	NI	NI	NI	NI
Joling, 2018	The number of veterans who concurrently used more than one medication from a modified Veterans Affairs drug class* during follow-up (year 2007)	Community/Primary Care	Process	Veterans who concurrently used more than one medication from a modified Veterans Affairs drug class* during follow up (year 2007)	Older adult veterans ≥ 65 years receiving outpatient primary care services and medication	Appropriate Prescrbing	NI	NI	NI	NI
Joling, 2018	No patient should be prescribed thioridazine unless he or she is already receiving it, in which case it should be given in reducing dose till stopped	Community/Primary Care	Process	* Patients prescribed a new thioridazine * Patients who are already receiving thioridazine and for which the dose is not being reduced till stopped	Patients aged >65 years	Appropriate Prescrbing	NI	NI	NI	NI
Joling, 2018	Prescribing of laxatives should be appropriate (that is, if constipation has been diagnosed or if the patient has been prescribed a drug with constipation as a side effect)	Community/Primary Care	Process	Patients with an appropriate prescription of laxatives (that is, if constipation has been diagnosed or if the patient has been prescribed a drug with constipation as a side effect)	Patients aged >65 years prescribed laxatives	Appropriate Prescrbing	NI	NI	NI	NI
Joling, 2018	Prescribing of neuroleptics should be according to US guidelines including an appropriate morbidity Read code in the notes or clinical reason for starting the treatment (prescribing refers to drugs used in psychoses and related disorders, British National Formulary, section 4.2)	Community/Primary Care	Process	Patients prescribed neuroleptics according to US guidelines including an appropriate morbidity Read code in the notes or clinical reason for starting the treatment (prescribing refers to drugs used in psychoses and related disorders, British National Formulary, section 4.2)	Patients aged >65 years prescribed neuroleptics	Appropriate Prescrbing	NI	NI	NI	NI
Kootenay Boundary Division of Family Practice, 2016	% of patients who received annual monitoring for persistent medications (e.g. digoxin, diuretics, anticonvulsants)	Community/Primary Care	Process	NI	NI	Appropriate Prescrbing	NI	NI	NI	NI
Kootenay Boundary Division of Family Practice, 2016	% of patients with specific conditions who have been prescribed particular drugs (e.g. asthma, antidepressants)	Community/Primary Care	Process	NI	NI	Appropriate Prescrbing	NI	NI	NI	NI
Kootenay Boundary Division of Family Practice, 2016	% of patients with specific conditions who have been prescribed particular drugs and continue using those drugs appropriately	Community/Primary Care	Process	NI	NI	Appropriate Prescrbing	NI	NI	NI	NI
Kootenay Boundary Division of Family Practice, 2016	Polypharmacy rates	Community/Primary Care	Process	NI	NI	Appropriate Prescrbing	NI	NI	NI	NI
Nordic Medico Statistical Committee, 2017	Long-term prescription of benzodiazepines Long-term prescription of benzodiazepines means 365 or more defined daily doses (DDD) per year.	Community/Primary Care	Outcome	NI	NI	Appropriate Prescrbing	NI	NI	NI	NI
Organisation for Economic Co-operation and Development, 2017	Adequate use of cholesterol lowering treatment in people with diabetes	Community/Primary Care	Process	Number of people who are long-term users of glucose regulating medication (A10B) with concomitant use of ≥ 1 prescription of cholesterol lowering medication (C10).	Number of people who are long-term users of glucose regulating medication (A10B) in the database Notes: Number of people who are long-term users of glucose regulating medication (A10B) are defined as individuals who use >270 Defined Daily Doses (DDD) of A10B per year. If your database does not report DDD, please derive indicator using >270 days of A10B per year .	Appropriate Prescrbing	NI	NI	NI	NI
Organisation for Economic Co-operation and Development, 2017	Any anticoagulating drug (acenocoumarol, warfarin, phenprocoumon, dabigatran, rivaroxaban or apixaban) in combination with an oral NSAID	Community/Primary Care	Process	Number of individuals who are long-term users of anticoagulating drugs acenocoumarol (B01AA07) or warfarin (B01AA03) or phenprocoumon (B01AA04) or dabigatran (B01AE07) or rivaroxaban (B01AF01) or apixaban (B01AF02) with concomitant use of ≥ 1 prescription of NSAID (M01A or M01B)	Number of individuals who long-term users of ATC-codes acenocoumarol (B01AA07) or warfarin (B01AA03) or phenprocoumon (B01AA04) or dabigatran (B01AE07) or rivaroxaban (B01AF01) or apixaban (B01AF02) Note: individuals who are long-term users of anticoagulating drugs are defined as individuals who use >270 Defined Daily Doses (DDD) of the B01A codes listed above. If your database does not report DD…	Appropriate Prescrbing	NI	NI	NI	NI
Organisation for Economic Co-operation and Development, 2017	First choice antihypertensives for people with diabetes	Community/Primary Care	Process	Number of people who are long-term users of glucose regulating medication (A10B) with concomitant use of ≥ 1 prescription angiotensin converting enzyme inhibitor (ACE-I) or angiotensin receptor blocker (ARB) (C09, C10BX04, C10BX06, C10BX07, C10BX10, C10BX11).	Number of people who are long-term users of glucose regulating medication (A10B) with concomitant use of ≥ 1 prescription antihypertensives (ATC-C02) or diuretics (ATC C03) or betablockers (ATC C07) or calcium channel blockers (C08) or angiotensin converting enzyme inhibitor (ACEI) or angiotensin receptor blocker (ARB) (C09) or C10BX03 or C10BX04, or C10BX06, or C10BX07, or C10BX09, or C10BX10 or…	Appropriate Prescrbing	NI	NI	NI	NI
Organisation for Economic Co-operation and Development, 2017	Long-term use of benzodiazepines and benzodiazepine related drugs in older people (≥ 65 years of age) ( > 365 DDD in one year)	Community/Primary Care	Process	Number of individuals ≥ 65 years of age at 1 January in database with > 365 DDDs of benzodiazepines (N05BA or N05CD or N05CF) prescribed in the year.	number of individuals ≥ 65 years of age at 1 January in database Note: If your database does not report DDD, please derive indicator using > 365 days of benzodiazepines per year.	Appropriate Prescrbing	NI	NI	NI	NI
Organisation for Economic Co-operation and Development, 2017	Overall volume of antibiotics for systemic use prescribed (DDD)	Community/Primary Care	Outcome	Sum DDD of all ATC J01 prescriptions	population covered by database at 1 January. Notes: If your database does not report DDD, please derive indicator using days. If your database does not report DDD or days, please derive indicator using users.	Appropriate Prescrbing	NI	NI	NI	NI
Organisation for Economic Co-operation and Development, 2017	Use of long-acting benzodiazepines in older people ( ≥ 65 years of age)	Community/Primary Care	Process	Number of individuals ≥ 65 years of age at 1 January in database with ≥ 1 prescription longacting benzodiazepines (N05BA01, N05BA02, N05BA05, N05BA08, N05BA11, N05CD01, N05CD02, N05CD03, N05CD10)	number of individuals ≥ 65 years of age at 1 January in database	Appropriate Prescrbing	NI	NI	NI	NI
Organisation for Economic Co-operation and Development, 2017	Volume of cephalosporines and quinolones as a proportion of all systemic antibiotics prescribed (DDD)	Community/Primary Care	Process	Sum DDDs of all ATC J01D and J01M prescriptions	Sum DDDs of all ATC J01 prescriptions in database Notes: If your database does not report DDD, please derive indicator using days. If your database does not report DDD or days, please derive indicator using users.	Appropriate Prescrbing	NI	NI	NI	NI
Canadian Institute for Health Information, 2012	Percentage of primary health care (PHC) organizations with a policy in place to ensure that a current medication and problem list is recorded in the PHC client’s/patient’s health record	Community/Primary Care	Structure	Number of organizations in the denominator that reported having a policy in place to ensure that a current medication and problem list is recorded in the PHC client’s/patient’s health record. Inclusions  Organization is in the denominator  Organization respondent reported that a written policy or policy-related materials are in place to ensure that a current medication and problem list is recor…	Number of PHC organization respondents. Inclusions  PHC organization Exclusions None	Appropriate Prescrbing	NI	NI	NI	NI
ICHOM Connect, 2020	Polypharmacy	Community/Primary Care	Process	NI	NI	Appropriate Prescrbing	NI	NI	NI	NI
Yorganci, 2021	Vulnerable elders with depression who were offered psychotherapy, or antidepressant treatment within 2 weeks after diagnosis unless there is documentation (e.g., “watchful waiting”) within that period that the patient has improved, or unless the patient has substance abuse or dependence, in which case treatment may wait until six weeks after the patient is in a drug or alcohol-free state	Community/Primary Care	Process	Number of vulnerable elders with depression who were offered psychotherapy, or antidepressant treatment within 2 weeks after diagnosis unless there is documentation (e.g., “watchful waiting”) within that period that the patient has improved, or unless the patient has substance abuse or dependence, in which case treatment may wait until six weeks after the patient is in a drug or alcohol-free state	Number of vulnerable elders with depression	Appropriate Prescrbing	NI	NI	NI	NI
Yorganci, 2021	Percentage of the people with a baseline ECG before initiation if one was not performed in the prior 3 months	Community/Primary Care	Process	Number of people with a baseline ECG before initiation if one was not performed in the prior 3 months	Number of people with a history of cardiac disease who are started on a tricyclic medication	Appropriate Prescrbing	Positive	NI	NI	NI
Yorganci, 2021	Percentage of the people who were prescribed monoamine oxidase inhibitors (MAOI) is not used for at least 2 weeks after termination of the selective serotonin reuptake inhibitor (SSRI) and for at least 5 weeks after termination of fluoxetine)	Community/Primary Care	Process	Number of people who were prescribed monoamine oxidase inhibitors (MAOI) is not used for at least 2 weeks after termination of the selective serotonin reuptake inhibitor (SSRI) and for at least 5 weeks after termination of fluoxetine)	Number of people taking a selective serotonin reuptake inhibitor (SSRI)	Appropriate Prescrbing	Positive	NI	NI	NI
Yorganci, 2021	Percentage of the people who did not receive medications that have the potential for serious interactions with MAOIs or for at least 2 weeks after termination of the MAOI	Community/Primary Care	Process	Number of people who did not receive medications that have the potential for serious interactions with MAOIs or for at least 2 weeks after termination of the MAOI	Number of people who were taking an MAOI	Appropriate Prescrbing	Positive	NI	NI	NI
Yorganci, 2021	Percentage of the people who had electrolytes checked at least yearly	Community/Primary Care	Process	Number of people who had electrolytes checked at least yearly	Number of people who were prescribed a thiazide or loop diuretic	Appropriate Prescrbing	Positive	NI	NI	NI
Yorganci, 2021	Percentage of the people who were prescribed a medication with strong anticholinergic effects when alternatives were available	Community/Primary Care	Process	Number of people who were prescribed a medication with strong anticholinergic effects when alternatives were available	Number of vulnerable elders	Appropriate Prescrbing	Positive	NI	NI	NI
Yorganci, 2021	Percentage of the people who were treated concomitantly with misoprostol or a proton pump inhibitor	Community/Primary Care	Process	Number of people who were treated concomitantly with misoprostol or a proton pump inhibitor	Number of people with a risk factor for gastrointestinal bleeding (aged ≥ 75, peptic ulcer disease, history of GI bleeding, warfarin use, chronic glucocorticoid use) who are treated with a nonselective NSAID	Appropriate Prescrbing	Positive	NI	NI	NI
Yorganci, 2021	Percentage of the people with documentation that the goal for the INR is 2.0 to 3.0 or reason for other goal	Community/Primary Care	Process	Number of people with documentation that the goal for the INR is 2.0 to 3.0 or reason for other goal	Number of vulnerable elders who were prescribed anticoagulants for atrial fibrillation	Appropriate Prescrbing	NI	NI	NI	NI
Schneberk, 2022	Advice to evaluate the response to therapy within 3 months in discharge letter if a new drug is prescribed for a chronic medical condition	Community/Primary Care	Process	NI	NI	Appropriate Prescrbing	NI	NI	NI	NI
Schneberk, 2022	Medication and current alcohol use evaluated if new diagnosis of osteoporosis (underlying cause of osteoporosis sought; should be noted in the patient record)	Community/Primary Care	Process	NI	NI	Appropriate Prescrbing	NI	NI	NI	NI
Schneberk, 2022	Depression diagnosis should be reconsidered or precipitating factors evaluated OR concordance evaluated or dosage optimized or TDM or referred to psychiatrist or psychotherapy offered if admitted to hospital and no symptom response after 4-6x weeks of pharmacological antidepressants begun in the outpatient setting	Community/Primary Care	Process	NI	NI	Appropriate Prescrbing	NI	NI	NI	NI
Schneberk, 2022	Electrocardiography before initiation of or within 3 months before treatment if history of cardiac disease and started on a TCA (establishing baseline)	Community/Primary Care	Process	NI	NI	Appropriate Prescrbing	NI	NI	NI	NI
Schneberk, 2022	Paracetamol maximum dose trial documented if oral pharmacological therapy for osteoarthritis is changed from paracetamol to different agent (acetaminophen)	Community/Primary Care	Process	NI	NI	Appropriate Prescrbing	NI	NI	NI	NI
Schneberk, 2022	Digoxin maximal dosage per day is 0.125 mg if on maintenance dose unless lower dose is insufficient and TDM has shown therapeutic blood levels at this high dosage	Community/Primary Care	Process	NI	NI	Appropriate Prescrbing	NI	NI	NI	NI
Schneberk, 2022	Causes of elevation investigated and coumarin dosage adjusted until INR returns to within therapeutic range if INR higher than the advised range (including interacting medications)	Community/Primary Care	Process	NI	NI	Appropriate Prescrbing	NI	NI	NI	NI
Schneberk, 2022	INR monitored at least every week if using oral anticoagulation and also cotrimoxazole or cefomandole or metronidazole or miconazole or fluconazole or itraconazole or ketoconazole or voriconazole	Community/Primary Care	Process	NI	NI	Appropriate Prescrbing	NI	NI	NI	NI
Schneberk, 2022	Cholinesterase inhibitor if newly diagnosed dementia	Community/Primary Care	Process	NI	NI	Appropriate Prescrbing	NI	NI	NI	NI
Schneberk, 2022	Pharmacologic therapy for depression or mental health referral if dementia and new depression	Community/Primary Care	Process	NI	NI	Appropriate Prescrbing	NI	NI	NI	NI
Schneberk, 2022	Avoid TCAs, MAOIs, benzodiazepines, or stimulants as 1st or 2nd line therapy if newly treated with an antidepressant	Community/Primary Care	Process	NI	NI	Appropriate Prescrbing	NI	NI	NI	NI
Schneberk, 2022	ECG within 3 months before initiation if coronary artery disease newly started on a TCA (contraindication: pacemaker)	Community/Primary Care	Process	NI	NI	Appropriate Prescrbing	NI	NI	NI	NI
Schneberk, 2022	MAOI started a specified time after stopping SSRI if depression and changing from an SSRI to MAOI therapy	Community/Primary Care	Process	NI	NI	Appropriate Prescrbing	NI	NI	NI	NI
Schneberk, 2022	SSRI started a specified time after stopping MAOI if depression and changing from a MAOI to SSRI therapy	Community/Primary Care	Process	NI	NI	Appropriate Prescrbing	NI	NI	NI	NI
Schneberk, 2022	Proteinuria test annually if diabetes without renal insufficiency (contraindication: receiving ACEI, ARB)	Community/Primary Care	Process	NI	NI	Appropriate Prescrbing	NI	NI	NI	NI
Schneberk, 2022	Angiotensin converting enzyme inhibitor or ARB if diabetes and proteinuria (contraindication: ACEI, ARB exclusions)	Community/Primary Care	Process	NI	NI	Appropriate Prescrbing	NI	NI	NI	NI
Schneberk, 2022	Angiotensin converting enzyme inhibitor or ARB if heart failure (contraindication: ACEI, ARB exclusions)	Community/Primary Care	Process	NI	NI	Appropriate Prescrbing	NI	NI	NI	NI
Schneberk, 2022	Beta blocker if heart failure (contraindication: beta-blocker exclusions)	Community/Primary Care	Process	NI	NI	Appropriate Prescrbing	NI	NI	NI	NI
Schneberk, 2022	Avoid 1st or 2nd generation calcium channel blocker if heart failure without atrial fibrillation	Community/Primary Care	Process	NI	NI	Appropriate Prescrbing	NI	NI	NI	NI
Schneberk, 2022	Avoid type 1 antiarrhythmic ICD in place if heart failure	Community/Primary Care	Process	NI	NI	Appropriate Prescrbing	NI	NI	NI	NI
Schneberk, 2022	Angiotensin converting enzyme inhibitor or ARB if hypertension and renal insufficiency or proteinuria (ACEI, ARB exclusions)	Community/Primary Care	Process	NI	NI	Appropriate Prescrbing	NI	NI	NI	NI
Schneberk, 2022	Avoid beta-blocker if hypertension and asthma	Community/Primary Care	Process	NI	NI	Appropriate Prescrbing	NI	NI	NI	NI
Schneberk, 2022	Beta-blocker if history of AMI (contraindication: beta-blocker exclusions)	Community/Primary Care	Process	NI	NI	Appropriate Prescrbing	NI	NI	NI	NI
Schneberk, 2022	INR within 4 days of initiating medication and every 6 weeks thereafter if prescribed warfarin	Community/Primary Care	Process	NI	NI	Appropriate Prescrbing	NI	NI	NI	NI
Schneberk, 2022	Electrolytes checked annually if prescribed thiazide or loop diuretic	Community/Primary Care	Process	NI	NI	Appropriate Prescrbing	NI	NI	NI	NI
Schneberk, 2022	Avoid chlorpropamide if diabetes	Community/Primary Care	Process	NI	NI	Appropriate Prescrbing	NI	NI	NI	NI
Schneberk, 2022	Avoid medications with strong anticholinergic effects if alternatives are available (all patients)	Community/Primary Care	Process	NI	NI	Appropriate Prescrbing	NI	NI	NI	NI
Schneberk, 2022	Avoid barbiturate medications (all patients; contraindication: seizure disorder)	Community/Primary Care	Process	NI	NI	Appropriate Prescrbing	NI	NI	NI	NI
Schneberk, 2022	Avoid meperidine (all patients)	Community/Primary Care	Process	NI	NI	Appropriate Prescrbing	NI	NI	NI	NI
Schneberk, 2022	Serum potassium and creatinine checked within 4 week of initiation if on ACEI or ARB	Community/Primary Care	Process	NI	NI	Appropriate Prescrbing	NI	NI	NI	NI
Schneberk, 2022	Misoprostol or a proton pump inhibitor medication if treated with warfarin, history of PUD or GI bleeding, and treated with NSAIDS	Community/Primary Care	Process	NI	NI	Appropriate Prescrbing	NI	NI	NI	NI
Schneberk, 2022	Bisphosphonates, SERM, calcitonin, PTH or HRT within 3 months if female patient newly diagnosed with osteoporosis	Community/Primary Care	Process	NI	NI	Appropriate Prescrbing	NI	NI	NI	NI
Schneberk, 2022	Anticoagulant if atrial fibrillation in high risk patient	Community/Primary Care	Process	NI	NI	Appropriate Prescrbing	NI	NI	NI	NI
Jajszczok, 2023	Medications	Community/Primary Care	Outcome	NI	NI	Appropriate Prescrbing	NI	NI	NI	NI
Schneberk, 2022	Discontinuation of or justification for continuing medication by physician if screens positive for dementia and is taking medications that are commonly associated with mental status changes in older people	Community/Primary Care	Process	NI	NI	Appropriate Prescrbing	NI	NI	NI	NI
Schneberk, 2022	Discontinuation of or justification of continuing these medications that correspond with timing of dementia symptoms	Community/Primary Care	Process	NI	NI	Appropriate Prescrbing	NI	NI	NI	NI
Schneberk, 2022	Discontinuation or justification of using medicines associated with mental status changes if taking medications that are commonly associated with mental status changes in the elderly in dementia	Community/Primary Care	Process	NI	NI	Appropriate Prescrbing	NI	NI	NI	NI
Schneberk, 2022	ACE inhibitor receipt if a vulnerable elder has a left ventricular ejection fraction <40%	Community/Primary Care	Process	NI	NI	Appropriate Prescrbing	NI	NI	NI	NI
Schneberk, 2022	Ace inhibitor or an at2 receptor blocker if diabetic elder has proteinuria	Community/Primary Care	Process	NI	NI	Appropriate Prescrbing	NI	NI	NI	NI
Schneberk, 2022	Advised of the risk of liver toxicity if prescribed chronic high-dose acetaminophen or a vulnerable elder with liver disease is prescribed chronic acetaminophen	Community/Primary Care	Process	NI	NI	Appropriate Prescrbing	NI	NI	NI	NI
Schneberk, 2022	Aspirin daily offered for diabetic elders with proven cardiovascular disease	Community/Primary Care	Process	NI	NI	Appropriate Prescrbing	NI	NI	NI	NI
Schneberk, 2022	Avoid MAOI for at least 2 weeks after termination of SSRI if vulnerable elder is taking a selective serotonin reuptake inhibitor	Community/Primary Care	Process	NI	NI	Appropriate Prescrbing	NI	NI	NI	NI
Schneberk, 2022	Bisphosphonates, calcitonin, parathyroid hormone, or, if hypogonadal, testosterone if a male vulnerable elder has osteoporosis	Community/Primary Care	Process	NI	NI	Appropriate Prescrbing	NI	NI	NI	NI
Schneberk, 2022	Bisphosphonates, raloxifene, calcitonin, hormone replacement therapy, or teriparatide treatment if a female vulnerable elder has osteoporosis	Community/Primary Care	Process	NI	NI	Appropriate Prescrbing	NI	NI	NI	NI
Schneberk, 2022	Blood pressure drugs offered in diabetic elders with elevated blood pressure	Community/Primary Care	Process	NI	NI	Appropriate Prescrbing	NI	NI	NI	NI
Schneberk, 2022	Calcium and vitamin d supplements prescription if a female vulnerable elder has osteoporosis	Community/Primary Care	Process	NI	NI	Appropriate Prescrbing	NI	NI	NI	NI
Schneberk, 2022	Continue on the drug at the same dose for at least 6 months and make at least 1 clinician contact during that period if vulnerable elder has responded to antidepressant medication if depression	Community/Primary Care	Process	NI	NI	Appropriate Prescrbing	NI	NI	NI	NI
Schneberk, 2022	ECG performed before initiation if one was not performed in the prior 3 months if vulnerable elder with a history of cardiac disease is started on a tricyclic medication	Community/Primary Care	Process	NI	NI	Appropriate Prescrbing	NI	NI	NI	NI
Schneberk, 2022	Estrogen and progesterone counseling if a female vulnerable elder with ischemic heart disease is currently taking combination estrogen and progesterone therapy	Community/Primary Care	Process	NI	NI	Appropriate Prescrbing	NI	NI	NI	face and content validity
Schneberk, 2022	Follow-up visit notes medication is being taken, patient was asked about the medication, or medication was not started, because it was not needed or changed if an outpatient vulnerable elder is prescribed a new chronic disease medication	Community/Primary Care	Process	NI	NI	Appropriate Prescrbing	NI	NI	NI	face and content validity
Schneberk, 2022	Statin offered if a diabetic elder has an ldl level > 2.5 mmol/l, or a tc level > 4.5 mmol/l	Community/Primary Care	Process	NI	NI	Appropriate Prescrbing	NI	NI	NI	NI
Schneberk, 2022	Statins, aspirin, beta receptor blocker and ace inhibitors if diabetic elder has proven cardiovascular disease and total cholesterol > 4.5 mmol/l or an ldl cholesterol > 2.5 mmol/l	Community/Primary Care	Process	NI	NI	Appropriate Prescrbing	NI	NI	NI	face and content validity
Schneberk, 2022	Trastuzumab offered if female vulnerable elder has normal cardiac function with her-2/neu-positive metastatic breast cancer and is treated with systemic chemotherapy	Community/Primary Care	Process	NI	NI	Appropriate Prescrbing	NI	NI	NI	face and content validity
Schneberk, 2022	Acknowledgement of medication change by non prescribing physician at the next visit if under outpatient care of 2 or more physicians and one physician prescribed a new chronic disease medication or a change in prescribed medication	Community/Primary Care	Process	NI	NI	Appropriate Prescrbing	NI	NI	NI	face and content validity
Schneberk, 2022	Avoid as first- or second-line therapy tertiary amine tricyclics, monoamine oxidase inhibitors, benzodiazepines, or stimulants if started on antidepressant medication (amitriptyline, imipramine, doxepin, clomipramine, trimipramine)	Community/Primary Care	Process	NI	NI	Appropriate Prescrbing	NI	NI	NI	face and content validity
Schneberk, 2022	ECG performed before initiation if one was not performed in the prior 3 months if history of cardiac disease is started on a tricyclic medication	Community/Primary Care	Process	NI	NI	Appropriate Prescrbing	NI	NI	NI	face and content validity
Schneberk, 2022	Avoid MAOI for at least 2 weeks after termination of SSRI if taking a selective serotonin reuptake inhibitor (and for at least 5 weeks after termination of fluoxetine)	Community/Primary Care	Process	NI	NI	Appropriate Prescrbing	NI	NI	It was discussed that reliability is related to the required technical attributes of measuring an event. For a quality indicator to be reliable, the below points were noted: 1) clearly and unambiguously define what is being measured; 2) measures should reflect the nature of the care received by the resident; 3) it should also seek to reflect system-wide performance.	The importance of validity in general was discussed
Schneberk, 2022	Avoid medications that have the potential for serious interactions with MAOIs or for at least 2 weeks after termination of the MAOI if taking MAOI	Community/Primary Care	Process	NI	NI	Appropriate Prescrbing	NI	NI	NI	NI
Schneberk, 2022	First follow-up with the same physician or with a mental health provider within 4 weeks of treatment initiation should document degree of response to at least 2/9 DSM-IV, target symptoms for major depression, medication side effects if he or she is taking antidepressant medications in newly treated depression	Community/Primary Care	Process	NI	NI	Appropriate Prescrbing	NI	NI	NI	Swiss raihc- face validity assessed with nominal group techNIque and rated as inappropriate -
Schneberk, 2022	Treatment change initiated by the 8th week of treatment if depression responds only partially (if initial treatment was medication, dose should be optimized or changed, or the patient should be referred to a psychiatrist; if initial treatment was psychotherapy alone, medication should be initiated, or referral to a psychiatrist should be offered if no meaningful symptom response after 6 weeks if …	Community/Primary Care	Process	NI	NI	Appropriate Prescrbing	NI	NI	NI	Swiss raihc- face validity assessed with nominal group techNIque and rated as inappropriate -
Schneberk, 2022	Continue on the drug at the same dose for at least 6 months and make at least 1 clinician contact during that period if response to antidepressant medication if depression (office visit or phone)	Community/Primary Care	Process	NI	NI	Appropriate Prescrbing	NI	NI	NI	NI
Schneberk, 2022	Maintenance antidepressant medication with same type and dose of medication for at least 24 months with at least 4 office or telephone visits for depression during that period if 3 or more episodes of depression	Community/Primary Care	Process	NI	NI	Appropriate Prescrbing	NI	NI	NI	NI
Schneberk, 2022	ACE-inhibitor or ARB prescribed if proteinuria	Community/Primary Care	Process	NI	NI	Appropriate Prescrbing	NI	NI	NI	Positive
Schneberk, 2022	ACE-inhibitor (or an ARB if ACE-inhibitor intolerant) if left ventricular ejection fraction <40%	Community/Primary Care	Process	NI	NI	Appropriate Prescrbing	NI	NI	NI	Positive
Schneberk, 2022	Beta-blocker known to prolong survival (carvedilol, metoprolol, or bisoprolol) treatment if heart failure and an LVEF < 40%	Community/Primary Care	Process	NI	NI	Appropriate Prescrbing	NI	NI	NI	Positive
Schneberk, 2022	Avoid type I antiarrhythmic agents unless an implantable cardioverter defibrillator is in place if heart failure and LVEF < 40%	Community/Primary Care	Process	NI	NI	Appropriate Prescrbing	NI	NI	NI	Positive
Schneberk, 2022	Digoxin level should be checked or digoxin discontinued within 1 week if heart failure and taking digoxin and signs of toxicity	Community/Primary Care	Process	NI	NI	Appropriate Prescrbing	NI	NI	NI	Positive
Schneberk, 2022	Beta-blocker recommended or documentation of why it should not be provided if hypertension and ischemic heart disease	Community/Primary Care	Process	NI	NI	Appropriate Prescrbing	NI	NI	NI	Positive
Schneberk, 2022	ACE-inhibitor or ARB or documentation provided why it not should be provided if hypertension and history of heart failure, left ventricular hypertrophy, ischemic heart disease , chronic kidney disease, or cardiovascular accident	Community/Primary Care	Process	NI	NI	Appropriate Prescrbing	NI	NI	NI	Positive
Schneberk, 2022	Aspirin within 1 hour of presentation if acute coronary syndrome	Community/Primary Care	Process	NI	NI	Appropriate Prescrbing	NI	NI	NI	Positive
Schneberk, 2022	Aspirin and clopidogrel treatment for at least 3 months if non-ST-elevation acute coronary syndrome and coronary artery bypass graft surgery is not planned	Community/Primary Care	Process	NI	NI	Appropriate Prescrbing	NI	NI	NI	NI
Schneberk, 2022	Beta-blocker given within 12 hours if acute coronary syndrome	Community/Primary Care	Process	NI	NI	Appropriate Prescrbing	NI	NI	NI	NI
Schneberk, 2022	ACE-inhibitor or ARB given within 36 hours of presentation and advised to continue this treatment for 4 weeks or longer if MI or STEMI or non-ST-elevation myocardial infarction complicated by HF or LVEF less than 40%	Community/Primary Care	Process	NI	NI	Appropriate Prescrbing	NI	NI	NI	NI
Schneberk, 2022	Cholesterol-lowering medication offered if ischemic heart disease and LDL-C >100 mg/ dL	Community/Primary Care	Process	NI	NI	Appropriate Prescrbing	NI	NI	NI	NI
Schneberk, 2022	Daily aspirin or other antiplatelet therapy offered if ischemic heart disease and not taking warfarin	Community/Primary Care	Process	NI	NI	Appropriate Prescrbing	NI	NI	NI	NI
Schneberk, 2022	Beta-blocker offered and advised to continue treatment for 2 years or longer after infarction if MI (STEMI or NSTEMI)	Community/Primary Care	Process	NI	NI	Appropriate Prescrbing	NI	NI	NI	NI
Schneberk, 2022	ACE-inhibitor or ARB therapy offered and advised to continue the treatment indefinitely if ischemic heart disease	Community/Primary Care	Process	NI	NI	Appropriate Prescrbing	NI	NI	NI	NI
Schneberk, 2022	Estrogen and progesterone counseling if a female vulnerable elder with ischemic heart disease is currently taking combination estrogen and progesterone therapy	Community/Primary Care	Process	NI	NI	Appropriate Prescrbing	NI	NI	NI	NI
Schneberk, 2022	Annual drug regimen review	Community/Primary Care	Process	NI	NI	Appropriate Prescrbing	NI	NI	NI	NI
Schneberk, 2022	Prescribed drug should have a clearly defined indication if prescribed a drug	Community/Primary Care	Process	NI	NI	Appropriate Prescrbing	NI	NI	NI	NI
Schneberk, 2022	Appropriate education about use of drug if prescribed a drug	Community/Primary Care	Process	NI	NI	Appropriate Prescrbing	NI	NI	NI	NI
Schneberk, 2022	Response to therapy documentation if prescribed an ongoing medication for a chronic medical condition	Community/Primary Care	Process	NI	NI	Appropriate Prescrbing	NI	NI	NI	NI
Schneberk, 2022	Warfarin education about diet and drug interactions and risk of bleeding complications, or should be referred to an anticoagulation clinic if receiving new prescription for warfarin	Community/Primary Care	Process	NI	NI	Appropriate Prescrbing	NI	NI	NI	NI
Schneberk, 2022	International normalized ratio determined within 4 days after initiation of therapy and at least every 6 weeks thereafter if prescribed warfarin	Community/Primary Care	Process	NI	NI	Appropriate Prescrbing	NI	NI	NI	NI
Schneberk, 2022	Serum creatinine and potassium monitored within 2 weeks after initiation of therapy and at least yearly thereafter if prescribed an ACE inhibitor	Community/Primary Care	Process	NI	NI	Appropriate Prescrbing	NI	NI	NI	NI
Schneberk, 2022	Electrolytes checked within 2 weeks after initiation and at least yearly thereafter if prescribed a loop diuretic	Community/Primary Care	Process	NI	NI	Appropriate Prescrbing	NI	NI	NI	NI
Schneberk, 2022	Avoid propoxyphene if requiring a new analgesic	Community/Primary Care	Process	NI	NI	Appropriate Prescrbing	NI	NI	NI	NI
Schneberk, 2022	Risks discussed and attempt to taper and discontinue benzodiazepine documented if taking a benzodiazepine (>1month)	Community/Primary Care	Process	NI	NI	Appropriate Prescrbing	NI	NI	NI	NI
Schneberk, 2022	Avoid any medication with strong anticholinergic effects if alternatives are available	Community/Primary Care	Process	NI	NI	Appropriate Prescrbing	NI	NI	NI	NI
Schneberk, 2022	Avoid barbiturates if patient does not require seizure control	Community/Primary Care	Process	NI	NI	Appropriate Prescrbing	NI	NI	NI	NI
Schneberk, 2022	Avoid meperidine if requiring analgesia	Community/Primary Care	Process	NI	NI	Appropriate Prescrbing	NI	NI	NI	NI
Schneberk, 2022	Limit ketorolac to no longer than 5 days if receiving ketorolac	Community/Primary Care	Process	NI	NI	Appropriate Prescrbing	NI	NI	NI	NI
Schneberk, 2022	Limit muscle relaxants to no longer than 1 week if receiving prescription pharmacological treatment for back or neck pain	Community/Primary Care	Process	NI	NI	Appropriate Prescrbing	NI	NI	NI	NI
Schneberk, 2022	Avoid ticlopidine if recent stroke or MI or peripheral arterial disease or acute coronary syndrome that will be treated medically or with a percutaneous angioplasty, and requires antiplatelet therapy	Community/Primary Care	Process	NI	NI	Appropriate Prescrbing	NI	NI	NI	NI
Schneberk, 2022	Limit iron dosing for anemia to no more than 1 tablet daily of low-dose oral iron if iron-deficiency anemia	Community/Primary Care	Process	NI	NI	Appropriate Prescrbing	NI	NI	NI	NI
Schneberk, 2022	Assessment of antipsychotic drug response within 1 month if started on an antipsychotic drug	Community/Primary Care	Process	NI	NI	Appropriate Prescrbing	NI	NI	NI	NI
Schneberk, 2022	Advised of the risk of liver toxicity if prescribed chronic high-dose acetaminophen ( >3 g/d) or liver disease and prescribed chronic acetaminophen	Community/Primary Care	Process	NI	NI	Appropriate Prescrbing	NI	NI	NI	NI
Schneberk, 2022	GI bleeding risks discussed and documented if prescribed an NSAID (nonselective or selective)	Community/Primary Care	Process	NI	NI	Appropriate Prescrbing	NI	NI	NI	NI
Schneberk, 2022	GI bleeding risks discussed and documented if prescribed daily aspirin (including low-dose, <325 mg/d)	Community/Primary Care	Process	NI	NI	Appropriate Prescrbing	NI	NI	NI	NI
Schneberk, 2022	Concomitant treatment with misoprostol or a proton pump inhibitor if treated with a nonselective NSAIDa and risk factors for GI bleeding (aged 75, peptic ulcer disease, history of GI bleeding, warfarin use, chronic glucocorticoid use)	Community/Primary Care	Process	NI	NI	Appropriate Prescrbing	NI	NI	NI	NI
Schneberk, 2022	Concomitant treatment with misoprostol or a proton pump inhibitor if treated daily with aspirin and 2 or more risk factors for GI bleeding (aged 75, peptic ulcer disease, history of GI bleeding, warfarin use, chronic glucocorticoid use)	Community/Primary Care	Process	NI	NI	Appropriate Prescrbing	NI	NI	NI	NI
Schneberk, 2022	Calcium and vitamin D supplements prescribed if without osteoporosis is taking 7.5 mg/d or more of prednisone for 1 month or longer	Community/Primary Care	Process	NI	NI	Appropriate Prescrbing	NI	NI	NI	NI
Schneberk, 2022	Bisphosphonate therapy prescription if without osteoporosis is taking 7.5 mg/day or more of prednisone (or equivalent) for 3 months or longer	Community/Primary Care	Process	NI	NI	Appropriate Prescrbing	NI	NI	NI	NI
Schneberk, 2022	Workup including medication use, alcohol use, complete blood count, liver function tests, renal function, calcium, phosphorus, vitamin D 25-OH, and thyroid-stimulating hormone if female vulnerable elder is newly diagnosed with osteoporosis	Community/Primary Care	Process	NI	NI	Appropriate Prescrbing	NI	NI	NI	NI
Schneberk, 2022	Calcium and vitamin D supplements prescription if a female vulnerable elder has osteoporosis	Community/Primary Care	Process	NI	NI	Appropriate Prescrbing	NI	NI	NI	NI
Schneberk, 2022	Bisphosphonates, raloxifene, calcitonin, hormone replacement therapy, or teriparatide treatment if a female vulnerable elder has osteoporosis (if this is a new diagnosis, within 3 months)	Community/Primary Care	Process	NI	NI	Appropriate Prescrbing	NI	NI	NI	NI
Schneberk, 2022	Testosterone therapy if a male vulnerable elder has osteoporosis and is hypogonadal, and has no history of prostate cancer	Community/Primary Care	Process	NI	NI	Appropriate Prescrbing	NI	NI	NI	NI
Schneberk, 2022	Bisphosphonates, calcitonin, parathyroid hormone, or, if hypogonadal, testosterone if a male vulnerable elder has osteoporosis (if this is a new diagnosis, within 3 months)	Community/Primary Care	Process	NI	NI	Appropriate Prescrbing	NI	NI	NI	NI
Schneberk, 2022	Efficacy and side effects assessed within 1 month if started on new opioid therapy for persistent pain	Community/Primary Care	Process	NI	NI	Appropriate Prescrbing	NI	NI	NI	NI
Schneberk, 2022	Avoid treatment with sleep aids containing antihistamines in sleep problems	Community/Primary Care	Process	NI	NI	Appropriate Prescrbing	NI	NI	NI	NI
Schneberk, 2022	Advice to discontinue the medication should be documented within 6 months if new to a primary care practice and chronically taking over-the-counter sleep aid containing antihistamine for sleep problems	Community/Primary Care	Process	NI	NI	Appropriate Prescrbing	NI	NI	NI	NI
Schneberk, 2022	Anticoagulation offered if chronic atrial fibrillation and is at medium to high risk for stroke	Community/Primary Care	Process	NI	NI	Appropriate Prescrbing	NI	NI	NI	NI
Schneberk, 2022	Antiplatelet therapy prescribed if chronic atrial fibrillation, medium to high risk for stroke, and has a contraindication to anticoagulation	Community/Primary Care	Process	NI	NI	Appropriate Prescrbing	NI	NI	NI	NI
Schneberk, 2022	INR goal 2.0-3.0 or reason for other goal if prescribed anticoagulants for atrial fibrillation	Community/Primary Care	Process	NI	NI	Appropriate Prescrbing	NI	NI	NI	NI
Schneberk, 2022	Outpatient antiplatelet or anticoagulant therapy prescribed within 3 months after stroke or TIA or entering a new practice if has had a TIA or ischemic stroke	Community/Primary Care	Process	NI	NI	Appropriate Prescrbing	NI	NI	NI	NI
Schneberk, 2022	Hormone replacement therapy discontinued or reason documented if female vulnerable elder has had a TIA or stroke and is taking hormone replacement therapy (other than for stroke prevention)	Community/Primary Care	Process	NI	NI	Appropriate Prescrbing	NI	NI	NI	NI
Schneberk, 2022	Inclusion and exclusion criteria should be met if new stroke is started on intravenous tissue plasminogen activator for thrombolysis	Community/Primary Care	Process	NI	NI	Appropriate Prescrbing	NI	NI	NI	NI
Schneberk, 2022	Medication reconciliation (periodic medication reconciliation)	Community/Primary Care	Process	NI	NI	Appropriate Prescrbing	NI	NI	NI	NI
Schneberk, 2022	Use of potentially inappropriate medications or doses (Beers or Screening Tool of Older Persons’ potentially inappropriate prescriptions criteria; drug-drug interactions; diagnoses suggestive of inappropriate medications or doses)	Community/Primary Care	Process	NI	NI	Appropriate Prescrbing	NI	NI	NI	NI
Schneberk, 2022	Medication review, functional status assessment, and pain screening in adults aged ?66 (percentage in year)	Community/Primary Care	Process	NI	NI	Appropriate Prescrbing	NI	NI	NI	NI
Schneberk, 2022	Acetaminophen as first-line medication in osteoarthritis	Community/Primary Care	Process	NI	NI	Appropriate Prescrbing	NI	NI	NI	NI
Schneberk, 2022	Angiotensin-converting enzyme inhibitor for diabetic patient with proteinuria	Community/Primary Care	Process	NI	NI	Appropriate Prescrbing	NI	NI	NI	NI
Schneberk, 2022	Angiotensin-converting enzyme inhibitor in heart failure	Community/Primary Care	Process	NI	NI	Appropriate Prescrbing	NI	NI	NI	NI
Schneberk, 2022	Angiotensin-converting enzyme inhibitor for patient with hypertension and renal insufficiency	Community/Primary Care	Process	NI	NI	Appropriate Prescrbing	NI	NI	NI	NI
Schneberk, 2022	Antibiotics started within 8 hours after admission for pneumonia	Community/Primary Care	Process	NI	NI	Appropriate Prescrbing	NI	NI	NI	NI
Schneberk, 2022	Aspirin for coronary artery disease	Community/Primary Care	Process	NI	NI	Appropriate Prescrbing	NI	NI	NI	NI
Schneberk, 2022	Avoid barbiturates (unless patient has a seizure disorder)	Community/Primary Care	Process	NI	NI	Appropriate Prescrbing	NI	NI	NI	NI
Schneberk, 2022	Avoid B-blockers (if patient has asthma)	Community/Primary Care	Process	NI	NI	Appropriate Prescrbing	NI	NI	NI	NI
Schneberk, 2022	Avoid chlorpropamide	Community/Primary Care	Process	NI	NI	Appropriate Prescrbing	NI	NI	NI	NI
Schneberk, 2022	Avoid first- or second-generation short-acting calcium-channel blocker in heart failure	Community/Primary Care	Process	NI	NI	Appropriate Prescrbing	NI	NI	NI	NI
Schneberk, 2022	Avoid meperidine	Community/Primary Care	Process	NI	NI	Appropriate Prescrbing	NI	NI	NI	NI
Schneberk, 2022	Avoid strongly anticholinergic medications if alternatives exist	Community/Primary Care	Process	NI	NI	Appropriate Prescrbing	NI	NI	NI	NI
Schneberk, 2022	Avoid tertiary amine tricyclic, monoamine oxidase inhibitor, benzodiazepine, or stimulant as first-line antidepressant	Community/Primary Care	Process	NI	NI	Appropriate Prescrbing	NI	NI	NI	NI
Schneberk, 2022	B-blocker in heart failure	Community/Primary Care	Process	NI	NI	Appropriate Prescrbing	NI	NI	NI	NI
Schneberk, 2022	B-blocker in myocardial infarction	Community/Primary Care	Process	NI	NI	Appropriate Prescrbing	NI	NI	NI	NI
Schneberk, 2022	Bowel regimen in opiate treatment	Community/Primary Care	Process	NI	NI	Appropriate Prescrbing	NI	NI	NI	NI
Schneberk, 2022	Calcium and vitamin D in long-term steroid therapy	Community/Primary Care	Process	NI	NI	Appropriate Prescrbing	NI	NI	NI	NI
Schneberk, 2022	Calcium and vitamin D in osteoporosis	Community/Primary Care	Process	NI	NI	Appropriate Prescrbing	NI	NI	NI	NI
Schneberk, 2022	Aspirin daily for diabetes	Community/Primary Care	Process	NI	NI	Appropriate Prescrbing	NI	NI	NI	NI
Schneberk, 2022	Indication documentation for newly started medication	Community/Primary Care	Process	NI	NI	Appropriate Prescrbing	NI	NI	NI	NI
Schneberk, 2022	Medications prescribed by other physicians documentation	Community/Primary Care	Process	NI	NI	Appropriate Prescrbing	NI	NI	NI	NI
Schneberk, 2022	Ulcer or gastrointestinal bleeding history documentation (if present, justification for nonsteroidal anti-inflammatory drug use)	Community/Primary Care	Process	NI	NI	Appropriate Prescrbing	NI	NI	NI	NI
Schneberk, 2022	Dose adjustment or drug change by week 8 if no response to antidepressant therapy	Community/Primary Care	Process	NI	NI	Appropriate Prescrbing	NI	NI	NI	NI
Schneberk, 2022	Dose adjustment or drug change by week 16 if inadequate antidepressant response	Community/Primary Care	Process	NI	NI	Appropriate Prescrbing	NI	NI	NI	NI
Schneberk, 2022	Drug regimen review at least annually	Community/Primary Care	Process	NI	NI	Appropriate Prescrbing	NI	NI	NI	NI
Schneberk, 2022	Electrolytes checked at least annually if taking diuretic	Community/Primary Care	Process	NI	NI	Appropriate Prescrbing	NI	NI	NI	NI
Schneberk, 2022	Follow-up on newly started long-term therapy with medication at next visit with same provider	Community/Primary Care	Process	NI	NI	Appropriate Prescrbing	NI	NI	NI	NI
Schneberk, 2022	Follow-up on response to newly started long-term therapy with medication within 6 months	Community/Primary Care	Process	NI	NI	Appropriate Prescrbing	NI	NI	NI	NI
Schneberk, 2022	International normalized ratio checked at least every 6 weeks for patient receiving warfarin	Community/Primary Care	Process	NI	NI	Appropriate Prescrbing	NI	NI	NI	NI
Schneberk, 2022	International normalized ratio checked within 4 days after starting warfarin	Community/Primary Care	Process	NI	NI	Appropriate Prescrbing	NI	NI	NI	NI
Schneberk, 2022	Lipid-lowering drugs (for ischemic heart disease patient with low-density lipoprotein cholesterol level greater than 3.4 mmol/L (greater than 130 mg/dL) and no diet response)	Community/Primary Care	Process	NI	NI	Appropriate Prescrbing	NI	NI	NI	NI
Schneberk, 2022	Long-acting medications should be used to treat hypertension	Community/Primary Care	Process	NI	NI	Appropriate Prescrbing	NI	NI	NI	NI
Schneberk, 2022	Medication for hypertension (if no nonpharmacologic therapy response)	Community/Primary Care	Process	NI	NI	Appropriate Prescrbing	NI	NI	NI	NI
Schneberk, 2022	Osteoporosis treatment medication (hormone replacement therapy or bisphosphonate or calcitonin)	Community/Primary Care	Process	NI	NI	Appropriate Prescrbing	NI	NI	NI	NI
Schneberk, 2022	Patient apprised of risks when nonsteroidal anti-inflammatory drug started	Community/Primary Care	Process	NI	NI	Appropriate Prescrbing	NI	NI	NI	NI
Schneberk, 2022	Patient education about newly started therapy with medication	Community/Primary Care	Process	NI	NI	Appropriate Prescrbing	NI	NI	NI	NI
Schneberk, 2022	Postdischarge outpatient record documentation of inpatient medication changes	Community/Primary Care	Process	NI	NI	Appropriate Prescrbing	NI	NI	NI	NI
Schneberk, 2022	Potassium and creatinine level check within 1 month after starting angiotensin-converting enzyme inhibitor	Community/Primary Care	Process	NI	NI	Appropriate Prescrbing	NI	NI	NI	NI
Schneberk, 2022	Potassium and creatinine level check within 1 month after starting diuretic	Community/Primary Care	Process	NI	NI	Appropriate Prescrbing	NI	NI	NI	NI
Schneberk, 2022	Proton-pump inhibitor or misoprostol for patient with ulcer or gastrointestinal bleeding risk factors who is taking an nonsteroidal anti-inflammatory drug	Community/Primary Care	Process	NI	NI	Appropriate Prescrbing	NI	NI	NI	NI
Schneberk, 2022	Warfarin or aspirin in atrial fibrillation	Community/Primary Care	Process	NI	NI	Appropriate Prescrbing	NI	NI	NI	NI
Schneberk, 2022	Angiotensin converting enzyme inhibitor or angiotensin receptor blocker recommended for congestive heart failure	Community/Primary Care	Process	NI	NI	Appropriate Prescrbing	NI	NI	NI	NI
Schneberk, 2022	Beta-blocker for congestive heart failure	Community/Primary Care	Process	NI	NI	Appropriate Prescrbing	NI	NI	NI	NI
Schneberk, 2022	Avoid 1st/2nd generation calcium channel blocker as first-line therapy in cardiovascular conditions	Community/Primary Care	Process	NI	NI	Appropriate Prescrbing	NI	NI	NI	NI
Schneberk, 2022	ACE-inhibitor or angiotensin II-receptor blockers for patients with both hypertension and renal insufficiency	Community/Primary Care	Process	NI	NI	Appropriate Prescrbing	NI	NI	NI	NI
Schneberk, 2022	Systolic blood pressure intervention for > 160 mmHg	Community/Primary Care	Process	NI	NI	Appropriate Prescrbing	NI	NI	NI	NI
Schneberk, 2022	Follow-up response to new medication	Community/Primary Care	Process	NI	NI	Appropriate Prescrbing	NI	NI	NI	NI
Schneberk, 2022	Warfarin monitoring 4 days after initiation	Community/Primary Care	Process	NI	NI	Appropriate Prescrbing	NI	NI	NI	NI
Schneberk, 2022	Warfarin monitoring every 6 weeks	Community/Primary Care	Process	NI	NI	Appropriate Prescrbing	NI	NI	NI	NI
Schneberk, 2022	Electrolytes checked within 1 month after starting diuretic	Community/Primary Care	Process	NI	NI	Appropriate Prescrbing	NI	NI	NI	NI
Schneberk, 2022	Electrolytes annual for diuretics	Community/Primary Care	Process	NI	NI	Appropriate Prescrbing	NI	NI	NI	NI
Schneberk, 2022	Monitor serum potassium and creatinine when starting new ACE-inhibitor	Community/Primary Care	Process	NI	NI	Appropriate Prescrbing	NI	NI	NI	NI
Schneberk, 2022	Gastric protection offered with non-steroidal anti-inflammatory medication	Community/Primary Care	Process	NI	NI	Appropriate Prescrbing	NI	NI	NI	NI
Schneberk, 2022	Calcium/Vitamin D for steroids >=1 month	Community/Primary Care	Process	NI	NI	Appropriate Prescrbing	NI	NI	NI	NI
Schneberk, 2022	Avoid tricyclics, monoamine-oxidase-inhibitor, benzodiazapines, stimulants as first line therapy for new depression	Community/Primary Care	Process	NI	NI	Appropriate Prescrbing	NI	NI	NI	NI
Schneberk, 2022	Depression treatment change by 8 weeks if no response	Community/Primary Care	Process	NI	NI	Appropriate Prescrbing	NI	NI	NI	NI
Smith et al., 2007, as cited in Schneberk, 2022	IF a homebound patient is started on a new prescription medication and he or she has a follow-up visit with the prescribing physician, THEN the medical record at the follow-up visit should document one of the following: 1) that the medication is being taken, 2) that the physician asked about the medication (for example, side effects, adherence, or availability), or 3) that the medication was not …	Community/Primary Care	Process	NI	NI	Appropriate Prescrbing	NI	NI	NI	NI
Smith et al., 2007, as cited in Schneberk, 2022	IF a homebound patient is under the outpatient care of 2 or more physicians, and 1 physician has prescribed a new prescription medication or a change in medication (medication termination or change in dosage), THEN subsequent medical record entries by the nonprescribing physician should acknowledge the medication change.	Community/Primary Care	Process	NI	NI	Appropriate Prescrbing	NI	NI	NI	NI
Smith et al., 2007, as cited in Schneberk, 2022	IF a homebound patient is prescribed a new drug, THEN the prescribed drug should have a clearly defined indication documented in the record.	Community/Primary Care	Process	NI	NI	Appropriate Prescrbing	NI	NI	NI	NI
Smith et al., 2007, as cited in Schneberk, 2022	ALL homebound patients should have a drug regimen review at least every 6 months.	Community/Primary Care	Process	NI	NI	Appropriate Prescrbing	NI	NI	NI	NI
Smith et al., 2007, as cited in Schneberk, 2022	IF a homebound patient is prescribed warfarin, THEN an INR should be determined within 4 days after initiation of therapy and at least every 6 weeks.	Community/Primary Care	Process	NI	NI	Appropriate Prescrbing	NI	NI	NI	NI
Smith et al., 2007, as cited in Schneberk, 2022	IF a homebound patient is prescribed a thiazide or loop diuretic, THEN he or she should have electrolytes checked within 1 week of initiating therapy and every 6 months.	Community/Primary Care	Process	NI	NI	Appropriate Prescrbing	NI	NI	NI	NI
Smith et al., 2007, as cited in Schneberk, 2022	IF a homebound patient is prescribed an oral hypoglycemia drug, THEN chlorpropamide should not be used.	Community/Primary Care	Process	NI	NI	Appropriate Prescrbing	NI	NI	NI	NI
Smith et al., 2007, as cited in Schneberk, 2022	ALL homebound patients should not be prescribed a medication with strong anticholinergic effects if alternatives are available.	Community/Primary Care	Process	NI	NI	Appropriate Prescrbing	NI	NI	NI	NI
Smith et al., 2007, as cited in Schneberk, 2022	IF a homebound patient needs control of seizures, THEN barbiturates should not be used. Opioid analgesic	Community/Primary Care	Process	NI	NI	Appropriate Prescrbing	NI	NI	NI	NI
Smith et al., 2007, as cited in Schneberk, 2022	IF a homebound patient requires analgesia, THEN meperidine should not be used.	Community/Primary Care	Process	NI	NI	Appropriate Prescrbing	NI	NI	NI	NI
Opondo et al. 2017, as cited in Schneberk, 2022	IF a vulnerable elder is prescribed a drug, THEN the prescribed drug should have a clearly defined indication.	Community/Primary Care	Process	NI	NI	Appropriate Prescrbing	Feasible	NI	NI	NI
Opondo et al. 2017, as cited in Schneberk, 2022	IF a vulnerable elder is prescribed a drug, THEN the vulnerable elder (or a caregiver) should receive appropriate education about its use.	Community/Primary Care	Process	NI	NI	Appropriate Prescrbing	Feasible	NI	NI	NI
Opondo et al. 2017, as cited in Schneberk, 2022	ALL vulnerable elders should have an up-to-date medication list readily available in the general practitioners record, accessible by all healthcare providers, and including, if known, over-the-counter medications.	Community/Primary Care	Process	NI	NI	Appropriate Prescrbing	Feasible	NI	NI	NI
Opondo et al. 2017, as cited in Schneberk, 2022	IF a vulnerable elder is prescribed an ongoing medication for a chronic medical condition, THEN there should be a documentation of response to therapy.	Community/Primary Care	Process	NI	NI	Appropriate Prescrbing	Feasible	NI	NI	NI
Opondo et al. 2017, as cited in Schneberk, 2022	ALL vulnerable elders should have an annual drug regimen review.	Community/Primary Care	Process	NI	NI	Appropriate Prescrbing	Feasible	NI	NI	NI
Opondo et al. 2017, as cited in Schneberk, 2022	IF a vulnerable elder is prescribed an oral anticoagulant by the Dutch Thrombosis Service or otherwise, THEN this should be clearly marked in the general practitioners record.	Community/Primary Care	Process	NI	NI	Appropriate Prescrbing	Feasible	NI	NI	NI
Opondo et al. 2017, as cited in Schneberk, 2022	IF a vulnerable elder is prescribed an ACE inhibitor, THEN s/he should have serum creatinine and potassium monitored within 2 weeks after initiation of therapy and at least yearly thereafter.	Community/Primary Care	Process	NI	NI	Appropriate Prescrbing	Feasible	NI	NI	NI
Opondo et al. 2017, as cited in Schneberk, 2022	IF a vulnerable elder is prescribed a loop diuretic, THEN s/he should have electrolytes checked within 2 weeks after initiation and at least yearly thereafter.	Community/Primary Care	Process	NI	NI	Appropriate Prescrbing	Feasible	NI	NI	NI
Opondo et al. 2017, as cited in Schneberk, 2022	IF a vulnerable elder is taking a benzodiazepine (>2 weeks), THEN the general practitioner should stop or taper this treatment, unless documented discussion with the patient provides counterarguments.	Community/Primary Care	Process	NI	NI	Appropriate Prescrbing	Feasible	NI	NI	NI
Opondo et al. 2017, as cited in Schneberk, 2022	ALL vulnerable elders should not be prescribed any medication with strong anticholinergic effects if alternatives are available.	Community/Primary Care	Process	NI	NI	Appropriate Prescrbing	Feasible	NI	NI	NI
Opondo et al. 2017, as cited in Schneberk, 2022	IF a vulnerable elder is started on an antipsychotic drug, THEN the general practitioner should document a first assessment of response within 1 week.	Community/Primary Care	Process	NI	NI	Appropriate Prescrbing	Feasible	NI	NI	NI
Opondo et al. 2017, as cited in Schneberk, 2022	IF a vulnerable elder is prescribed a NSAID (non-selective or selective), THEN the general practitioner should document a discussion or consideration of gastrointestinal bleeding risks.	Community/Primary Care	Process	NI	NI	Appropriate Prescrbing	Feasible	NI	NI	NI
Opondo et al. 2017, as cited in Schneberk, 2022	IF a vulnerable elder is prescribed low-dose (£ 325 mg/day) aspirin, THEN the general practitioner should consider the associated gastrointestinal bleeding risks and advise the vulnerable elder accordingly.	Community/Primary Care	Process	NI	NI	Appropriate Prescrbing	Feasible	NI	NI	NI
Opondo et al. 2017, as cited in Schneberk, 2022	IF a vulnerable elder is prescribed chronic high-dose acetaminophen (≥ 3 grams/day) OR a vulnerable elder with liver disease is prescribed chronic acetaminophen THEN s/he should be advised of the risk of liver toxicity	Community/Primary Care	Process	NI	NI	Appropriate Prescrbing	Feasible	NI	NI	NI
Opondo et al. 2017, as cited in Schneberk, 2022	IF a vulnerable elder is prescribed an NSAID, THEN the GP record should indicate whether or not s/he has a history of 1) gastrointestinal bleeding or ulcers and 2) renal insufficiency or 3) heart failure AND, if a history is present, the general practitioner should document justification of NSAID use.	Community/Primary Care	Process	NI	NI	Appropriate Prescrbing	Feasible	NI	NI	NI
Opondo et al. 2017, as cited in Schneberk, 2022	IF a vulnerable elder is treated with a NSAID, THEN s/he should be treated concomitantly with either misoprostol or a proton pump inhibitor.	Community/Primary Care	Process	NI	NI	Appropriate Prescrbing	Feasible	NI	NI	NI
Opondo et al. 2017, as cited in Schneberk, 2022	IF a vulnerable elder is treated with daily NSAIDs (selective or nonselective) AND the vulnerable elder has risk factors for developing renal insufficiency, THEN serum creatinine should be assessed at baseline and at least once in the first year following the initiation of therapy.	Community/Primary Care	Process	NI	NI	Appropriate Prescrbing	Feasible	NI	NI	NI
Alberta Health Services Tableau, 2017	Antipsychotics Dispensed for DSL [Designated Supportive Living]	Continuing Care	Process	NI	NI	Appropriate Prescrbing	NI	NI	NI	NI
Alberta Health Services Tableau, 2017	Residents on antipsychotics without a diagnosis of psychosis	Continuing Care	Process	NI	NI	Appropriate Prescrbing	NI	NI	NI	NI
Alberta Health, 2015	Percentage of LTC residents on antipsychotics without a diagnosis of psychosis	Continuing Care	Process	Number of residents who received an antipsychotic medication	All assessed residents, excluding those with schizophrenia, Huntington’s chorea and hallucinations, delusions and endof-life residents	Appropriate Prescrbing	NI	NI	NI	NI
Alberta Government, 2015	The percentage of long-term care residents who are taking antipsychotic medications without being diagnosed with psychosis or a condition associated with psychosis (e.g., schizophrenia).	Continuing Care	Process	NI	NI	Appropriate Prescrbing	NI	NI	NI	NI
Askari, 2011	ALL vulnerable elders / NH residents should not be prescribed a medication with strong anticholinergic effects if alternatives are available.	Continuing Care	Process	NI	NI	Appropriate Prescrbing	NI	NI	NI	NI
Askari, 2011	IF a (vulnerable elder / NH resident requires analgesia, THEN meperidine should not be used.	Continuing Care	Process	NI	NI	Appropriate Prescrbing	NI	NI	NI	NI
Askari, 2011	IF a vulnerable elder (NH resident Cadogan) is older than age 75 years or has a history of peptic ulcer disease, gastrointestinal bleeding, or current coumadin use, AND the patient is being treated with a cyclooxygenase nonselective NSAID, THEN he or she should be offered concomitant treatment with misoprostol or a proton-pump inhibitor.	Continuing Care	Process	NI	NI	Appropriate Prescrbing	NI	NI	NI	NI
Askari, 2011	IF a vulnerable elder / NH resident does not need control of seizures, THEN barbiturates should not be used.	Continuing Care	Process	NI	NI	Appropriate Prescrbing	NI	NI	NI	NI
Askari, 2011	IF a vulnerable elder / NH resident / patient with diabetes is prescribed an oral hypoglycemic drug, THEN chlorpropamide should not be used.	Continuing Care	Process	NI	NI	Appropriate Prescrbing	NI	NI	NI	NI
Askari, 2011	IF a vulnerable elder / NH resident has responded to antidepressant medication / with new depression that improves with treatment, THEN he or she should be continued (on the drug at the same dose / that antidepressant ) for at least 6 months and should make contact with a clinician at least once (office visit or phone) during that time period.	Continuing Care	Process	NI	NI	Appropriate Prescrbing	NI	NI	NI	NI
Askari, 2011	IF a vulnerable elder / NH resident is prescribed warfarin, THEN an INR should be determined within 4 days after initiation of therapy and at least every 6 weeks.	Continuing Care	Process	NI	NI	Appropriate Prescrbing	NI	NI	NI	NI
Askari, 2011	IF a vulnerable elder / NH resident is started on an antidepressant medication, THEN the following medications should not be used as first or second line therapy: tertiary amine tricyclics (amitriptyline, imipramine, doxepin, clomipramine, trimipramine); MAOIs (unless atypical depression is present); benzodiazepines; or stimulants (except methylphenidate).	Continuing Care	Process	NI	NI	Appropriate Prescrbing	NI	NI	NI	NI
Askari, 2011	IF a vulnerable elder / NH resident with a history of cardiac disease, coronary artery disease is started on a tricyclic antidepressant, THEN a baseline electrocardiogram should be obtained before initiation of or within 3 months before treatment / should have a baseline ECG performed	Continuing Care	Process	NI	exclusion: Pacemaker	Appropriate Prescrbing	NI	NI	NI	NI
Askari, 2011	IF a vulnerable elder / NH resident/person aged 50 or older is diagnosed with (clinical) depression, THEN Treat with pharmacologic therapy or mental health referral within 2 wk / should be treated within 2 wks of diagnosis / antidepressant treatment, psychotherapy, or electroconvulsive therapy should be offered within 2 weeks after diagnosis unless there is documentation within that period that t…	Continuing Care	Process	NI	NI	Appropriate Prescrbing	NI	NI	NI	NI
Askari, 2011	NH resident newly prescribed an ACEI, ARB, or diuretic should have potassium and creatinine checked within 30 d and annually thereafter.	Continuing Care	Process	NI	NI	Appropriate Prescrbing	NI	NI	NI	NI
Askari, 2011	NH resident receiving a diuretic should have potassium measured annually	Continuing Care	Process	NI	NI	Appropriate Prescrbing	NI	NI	NI	NI
Askari, 2011	NH resident taking an SSRI should have an appropriate washout period before starting an MAOI, and vice versa.	Continuing Care	Process	NI	NI	Appropriate Prescrbing	NI	NI	NI	NI
Baldwin, 2017	Poly pharmacy for residents	Continuing Care	Process	NI	NI	Appropriate Prescrbing	NI	NI	NI	NI
Health Quality Council of Alberta, 2014	Antipsychotics without indicators of psychosis	Continuing Care	Process	NI	NI	Appropriate Prescrbing	NI	NI	NI	Valid
Health Quality Ontario, 2019	Percentage of long-term care home residents without psychosis on antipsychotics in the last 7 days	Continuing Care	Process	Number of LTC home residents in a fiscal quarter who received antipsychotic medication on 1 or more days in the 7 days before their Resident Assessment Instrument - Minimum Data Set 2.0 (RAI-MDS) target assessment	Number of LTC home residents in a fiscal quarter with a valid RAI-MDS assessment, excluding those with schizophrenia, Huntington's chorea, hallucinations or delusions, as well as residents who are end-stage disease or receiving hospice care Inclusions: To be considered valid, the resident assessment must: Be the latest assessment in the quarter Be carried out more than 92 days after the admission…	Appropriate Prescrbing	NI	Can be Risk adjustment at the individual covariate level and through direct standardization.	NI	Valid
Hillen, 2015	Digoxin > 0.125mcg/day among residents	Continuing care	Process	NI	NI	Appropriate Prescrbing	NI	NI	NI	Valid
Hillen, 2015	Angiotensin converting enzyme inhibitor/angiotensin receptor blocker use in hypertension/congestive heart failure among residents	Continuing care	Process	NI	NI	Appropriate Prescrbing	NI	NI	NI	Valid
Hillen, 2015	Anti-arrhythmic medicines to avoid (e.g. disopyramide) among residents	Continuing Care	Process	NI	NI	Appropriate Prescrbing	NI	NI	NI	Valid
Hillen, 2015	Antidepressants to avoid (e.g. tricyclic antidepressants and monoamine oxidase inhibitors) among residents	Continuing Care	Process	NI	NI	Appropriate Prescrbing	NI	NI	NI	Valid
Hillen, 2015	Antiplatelet therapy post myocardial infarction/ischaemic heart disease (e.g. aspirin/clopidogrel not ticlopidine) among residents	Continuing Care	Process	NI	NI	Appropriate Prescrbing	NI	NI	NI	Valid
Hillen, 2015	Antiplatelet therapy post stroke/transient ischaemic attacks (e.g. aspirin/clopidogrel not ticlopidine) among residents	Continuing Care	Process	NI	NI	Appropriate Prescrbing	NI	NI	NI	Valid
Hillen, 2015	Antismong pasmodics and muscle relaxants to avoid ( smooth muscle relaxants alverine and mebeverine) among residents	Continuing Care	Process	NI	NI	Appropriate Prescrbing	NI	NI	NI	Valid
Hillen, 2015	Avoid ‘Triple Whammy’ combination of angiotensin converting enzyme inhibitor/angiotensin two receptor antagonist plus diuretic plus non-steroidal anti-inflammatory (excluding low dose aspirin) among residents	Continuing Care	Process	NI	NI	Appropriate Prescrbing	NI	NI	NI	Valid
Hillen, 2015	Avoid alpha blockers (e.g. prazosin and doxazosin) among residents	Continuing Care	Process	NI	NI	Appropriate Prescrbing	NI	NI	NI	NI
Hillen, 2015	Avoid centrally acting alpha agonists (e.g. clonidine and methyldopa) among residents	Continuing Care	Process	NI	NI	Appropriate Prescrbing	NI	NI	NI	NI
Hillen, 2015	Avoid combination of warfarin and aspirin (+/− gastric protection) among residents	Continuing Care	Process	NI	NI	Appropriate Prescrbing	NI	NI	NI	NI
Hillen, 2015	Avoid duplication of drug class (e.g. >2 NSAIDs) among residents	Continuing Care	Process	NI	NI	Appropriate Prescrbing	NI	NI	NI	NI
Hillen, 2015	Avoid typical and atypical antipsychotics (e.g. olanzapine and clozapine) among residents	Continuing Care	Process	NI	NI	Appropriate Prescrbing	NI	NI	NI	NI
Hillen, 2015	Avoid use of benzodiazepines (short and long acting) among residents	Continuing Care	Process	NI	NI	Appropriate Prescrbing	NI	NI	NI	NI
Hillen, 2015	Avoid use of medicines with clinically significant anticholinergic properties among residents	Continuing Care	Process	NI	NI	Appropriate Prescrbing	NI	NI	NI	NI
Hillen, 2015	Calcium channel blockers to avoid (e.g. short acting nifedipine) among residents	Continuing Care	Process	NI	NI	Appropriate Prescrbing	NI	NI	NI	NI
Hillen, 2015	Medication review	Continuing Care	Process	NI	NI	Appropriate Prescrbing	NI	NI	NI	NI
Hillen, 2015	Medicines to avoid in patients with cardiovascular disease (e.g. NSAIDs/COX 2 inhibitors, calcium channel blockers and select anti-arrhythmics) among residents	Continuing Care	Process	NI	NI	Appropriate Prescrbing	NI	NI	NI	NI
Hillen, 2015	Medicines to avoid in residents at risk of falling or with a history of falls ( e.g. medications with clinically significant anticholinergic properties, sedating antihistamines, tricyclic antidepressants, monoamine oxidase inhibitors, selective serotonin reuptake inhibitors, benzodiazepines and antipsychotics)	Continuing Care	Process	NI	NI	Appropriate Prescrbing	NI	NI	NI	NI
Hillen, 2015	Medicines to avoid in residents with dementia (e.g. medications with clinically significant anticholinergic properties)	Continuing Care	Process	NI	NI	Appropriate Prescrbing	NI	NI	NI	NI
Hillen, 2015	Policy of regular medication review including over the counter and complementary medicines	Continuing Care	Process	NI	NI	Appropriate Prescrbing	NI	NI	NI	NI
Hillen, 2015	Use of beta blocker post myocardial infarction/ischaemic heart disease among residents	Continuing Care	Process	NI	NI	Appropriate Prescrbing	NI	NI	NI	NI
Hillen, 2015	Use of statin post myocardial infarction/ischaemic heart disease among residents	Continuing Care	Process	NI	NI	Appropriate Prescrbing	NI	NI	NI	NI
Ontario Health, 2020	Percentage of Long-Term Care residents aged 66 and older who have at least one benzodiazepine medication dispensed in the reporting period.	Continuing Care	Process	The total number of residents who have at least one record for a benzodiazepine drug with an Long-Term Care flag in the 90 days prior to and including the index date (a resident’s last service date in the quarter).	The total number of residents in the cohort for the reporting period who are aged 66 years and older, were not new to the Long-Term Care home, and were not in palliative care.	Appropriate Prescrbing	NI	NI	NI	NI
Ontario Health, 2020	Percentage of residents aged 66 and older diagnosed with dementia, without psychosis, who were prescribed an antipsychotic medication for at least 90 continuous days.	Continuing Care	Process	The number of residents diagnosed with dementia without psychosis who had antipsychotic medications dispensed (with Long-Term Care flag) during 90 days preceding the index date (a resident’s last service date in the quarter).	The total number of residents in the OHIP/ODB cohort for the reporting period who are aged 66 years and older, who were diagnosed with dementia, without psychosis, were not new to the Long-Term Care home, and were not in palliative care.	Appropriate Prescrbing	NI	NI	NI	NI
Ontario Health, 2020	Percentage of residents who had three or more specified medications dispensed that have central nervous system activity. This is estimated on a given day (the index date) during the reporting period.	Continuing Care	Process	The total number of residents who have three or more specified CNS-active medications dispensed with an Long-Term Care flag on the index date which is defined as the resident’s last service date in the quarter.	The total number of residents in the cohort for the reporting period who are 66 years and older, were not new to the Long-Term Care home, and were not in palliative care.	Appropriate Prescrbing	NI	NI	NI	NI
Ontario Health, 2020	Percentage of antibiotic treatments prescribed that were longer than seven days.	Continuing Care	Process	The total number of antibiotic treatments that were longer than seven days in duration during the reporting period (i.e. within 90 days of the index date).	The total number of antibiotic treatments	Appropriate Prescrbing	NI	NI	NI	NI
Ontario Health, 2020	Percentage of long-term care home residents without psychosis who were given antipsychotic medication in the 7 days preceding their resident assessment	Continuing Care	Process	Number of LTC home residents in a fiscal quarter who used antipsychotic medication on 1 or more days in the 7 days before their target resident assessment	Number of LTC home residents in a fiscal quarter with a valid resident assessment, excluding those with schizophrenia, Huntington's chorea, hallucinations or delusions, as well as residents who are end-stage disease or receiving hospice care	Appropriate Prescrbing	NI	Can be Risk adjustment at the individual covariate level and through direct standardization.	NI	NI
Ontario Health, 2020	Percentage of Long-Term Care residents aged 66 and older diagnosed with dementia, without psychosis, who were prescribed at least one antipsychotic medication dispensed in the reporting period	Continuing Care	Process	The total number of residents with dementia without psychosis, who had at least one record for an antipsychotic drug dispensed with an LTC flag in the 90 days prior to and including the index date which is defined as a resident’s last service date in the quarter.	The total number of residents in the cohort for the reporting period who are aged 66 years and older, who were diagnosed with dementia, without psychosis, were not new to the Long-Term Care home, and were not in palliative care.	Appropriate Prescrbing	NI	NI	NI	NI
Ontario Health, 2020	Percentage of residents aged 66 and older diagnosed with dementia, without psychosis, who were newly prescribed an antipsychotic medication	Continuing Care	Process	The number of residents diagnosed with dementia without psychosis who had at least one prescription for an antipsychotic medication dispensed, and did not have a prescription for antipsychotics dispensed in the previous 12 months.	The total number of residents in the OHIP/ODB cohort for the reporting period who are aged 66 years and older, who were diagnosed with dementia, without psychosis, were not new to the LTC home, were not in palliative care	Appropriate Prescrbing	NI	NI	NI	NI
Ontario Health, 2020	Percentage of residents aged 66 and older who have been prescribed an antipsychotic medication	Continuing Care	Process	The total number of residents with at least one record for an antipsychotic drug with an LTC flag (ODB) in the 90 days prior to and including the index date.	The total number of residents in OHIP/ODB cohort for the relevant fiscal quarter who are 66 years and older and not in palliative care.	Appropriate Prescrbing	NI	NI	NI	NI
Ontario Health, 2020	Percentage of residents aged 66 and older who were prescribed a benzodiazepine for at least 90 continuous days	Continuing Care	Process	The number of residents with a benzodiazepine dispensed (with Long-Term Care flag) during 90 days preceding the index date (a resident’s last service date in the quarter).	The total number of residents in the cohort for the reporting period who are 66 years and older, were not new to the Long-Term Care home, and were not in palliative care.	Appropriate Prescrbing	NI	NI	NI	NI
Ontario Health, 2020	Percentage of residents aged 66 and older with a new prescription for an antipsychotic medication	Continuing Care	Process	The number of residents with at least one prescription for an antipsychotic without a prescription for antipsychotics in the previous 12 months.	The total number of residents in OHIP/ODB cohort for the relevant fiscal quarter who are 66 years and older and not in palliative care.	Appropriate Prescrbing	NI	NI	NI	NI
Ontario Health, 2020	Percentage of residents aged 66 and older with a prescription for an antipsychotic medication for at least 90 continuous days	Continuing Care	Process	The number of residents with continuous antipsychotic drug prescriptions (with LTC flag) during 90 days prior to index date. Antipsychotic drug can be any antipsychotic drug from the DIN list (i.e. changes in antipyschotic drug type throughout 90 days are allowed).	The total number of residents in OHIP/ODB cohort for the relevant fiscal quarter who are 66 years and older, not in palliative care, have at least one prescription for an antipsychotic drug during past 90 days, and are not new to their LTC home.	Appropriate Prescrbing	NI	NI	NI	NI
Ontario Health, 2020	Percentage of residents aged 66 and older with concomitant prescriptions for at least two different antipsychotic medications	Continuing Care	Process	The number of residents with two or more continuous antipsychotic drug prescriptions (with LTC flag) during 90 days prior to the index date. Switching antipyschotic drugs (differentiated by drug name) during the 90-day continuous use period is not allowed for this indicator.	The total number of residents in OHIP/ODB cohort for the relevant fiscal quarter who are 66 years and older, not in palliative care, have at least one prescription for an antipsychotic drug during the past 90 days, and are not new to their LTC home. (This is the numerator from the Overall Rate indicator.)	Appropriate Prescrbing	NI	NI	NI	NI
Ontario Health, 2020	Percentage of residents who were prescribed at least an antibiotic.	Continuing Care	Process	he total number of residents who had at least one record for an antibiotic drug dispensed with a Long-Term Care flag (Ontario Drug Database) in the 90 days prior to and including the index date which is defined as a resident’s last service date in the quarter.	The total number of residents in the OHIP/ODB cohort for the reporting period who are 19 years and older.	Appropriate Prescrbing	NI	NI	NI	NI
Hutchinson, 2010	Percent of residents on antipsychotics without a diagnosis of psychosis (high risk and low risk)	Continuing Care	Outcome	NI	NI	Appropriate Prescrbing	NI	NI	NI	NI
Hutchinson, 2010	Percent of residents on antipsychotics without a diagnosis of psychosis (high risk)	Continuing Care	Outcome	NI	NI	Appropriate Prescrbing	NI	NI	NI	NI
Hutchinson, 2010	Percent of residents on antipsychotics without a diagnosis of psychosis (low risk)	Continuing Care	Outcome	NI	NI	Appropriate Prescrbing	NI	NI	NI	NI
Hutchinson, 2010	Prevalence of antipsychotic use in the absence of psychotic and related conditions among residents	Continuing Care	Outcome	NI	NI	Appropriate Prescrbing	NI	NI	NI	NI
Hutchinson, 2010	Use of nine or more different medications among residents	Continuing Care	Outcome	NI	NI	Appropriate Prescrbing	NI	NI	NI	NI
Joling, 2018	IF a vulnerable elder has a diagnosis of depression for the first time and responds to the chosen therapy, THEN he or she should be continued on the same treatment for at least 6 months during which the general practitioner provides adequate monitoring.	Continuing Care	Process	Patients who were continued on the same depression treatment for at least 6 months during which the general practitioner provides adequate monitoring.	Vulnerable elders with a diagnosis of depression for the first time and who respond to the chosen therapy	Appropriate Prescrbing	NI	NI	NI	NI
Joling, 2018	IF a vulnerable elder has experienced three or more episodes of depression, THEN he or she should receive continuing treatment for at least 12 months during which the general practitioner provides adequate monitoring	Continuing Care	Process	Patients who received continuing depression treatment for at least 12 months during which the general practitioner provides adequate monitoring.	Vulnerable elders who experienced three or more episodes of depression	Appropriate Prescrbing	NI	NI	NI	NI
Joling, 2018	IF a vulnerable elder has no meaningful symptom response after 4-6 weeks of treatment, THEN the general practitioner should asses the reason for non-respons, reconsider the diagnosis, check compliance of the elder and eventually switch to another treatment	Continuing Care	Process	Patients for which the general practitioner assessed the reason for non-respons, reconsidered the diagnosis, checked compliance of the elder and eventually switched to another treatment	Vulnerable elders without a meaningful symptom response after 4-6 weeks of depression treatment	Appropriate Prescrbing	NI	NI	NI	NI
Office of the Seniors Advocate British Columbia, 2018	% Receiving antidepressant medication	Continuing Care	Process	NI	NI	Appropriate Prescrbing	NI	NI	NI	NI
Office of the Seniors Advocate British Columbia, 2018	% Taking antipsychotics without a diagnosis of psychosis	Continuing Care	Process	NI	NI	Appropriate Prescrbing	NI	NI	NI	NI
Office of the Seniors Advocate British Columbia, 2018	Percent of residents given an antipsychotic medication for a purpose other than for its approved use to manage psychosis	Continuing Care	Process	NI	NI	Appropriate Prescrbing	NI	NI	NI	NI
Office of the Seniors Advocate British Columbia, 2018	Percent of residents receiving depression medication	Continuing Care	Process	NI	NI	Appropriate Prescrbing	NI	NI	NI	NI
Royal Commission into Aged Care Quality and Safety, 2020	Percentage of residents on antipsychotics without a diagnosis of psychosis	Continuing Care	Process	NI	NI	Appropriate Prescrbing	NI	Risk-adjusted at the individual covariate level and through direct standardisation (case-mix index)	NI	NI
Royal Commission into Aged Care Quality and Safety, 2020	Proportion of persons 75 years and older in ordinary living with home service who were treated with three or more psychoactive drugs concurrently.	Continuing Care	Process	NI	NI	Appropriate Prescrbing	NI	NI	NI	NI
Royal Commission into Aged Care Quality and Safety, 2020	Proportion of persons 75 years and older in special accommodation treated with at least one of four indicators of inappropriate drug use.	Continuing Care	Process	NI	NI	Appropriate Prescrbing	NI	NI	NI	NI
Royal Commission into Aged Care Quality and Safety, 2020	Proportion of persons 75 years and older, in ordinary living with home service, treated with at least one of four indicators of inappropriate drug use.	Continuing Care	Process	NI	NI	Appropriate Prescrbing	NI	NI	NI	NI
Royal Commission into Aged Care Quality and Safety, 2020	Proportion of persons aged 75 years and older in special accommodation who have been treated with an antipsychotic drug.	Continuing Care	Process	NI	NI	Appropriate Prescrbing	NI	NI	NI	NI
Royal Commission into Aged Care Quality and Safety, 2020	Sedative Load ≥3	Continuing Care	Process	All persons in residential aged care who have at least one 91 day period of high sedative load (≥ 3) within a year	All persons in residential aged care Exclusions: Schizophrenia, Huntington’s Disease, Cancer, Palliative Care. Observation period: 91 day cross-sectional periods over 12 months.	Appropriate Prescrbing	NI	NI	NI	NI
Royal Commission into Aged Care Quality and Safety, 2020	Sedative Load ≥3 with dementia	Continuing Care	Process	All persons in residential aged care who have at least one 91 day period of high sedative load (≥ 3) within a year	All persons in residential aged care Exclusions: Schizophrenia, Huntington’s Disease, Cancer, Palliative Care. Observation period: 91 day cross-sectional periods over 12 months.	Appropriate Prescrbing	NI	NI	NI	NI
Royal Commission into Aged Care Quality and Safety, 2020	Anti-anxiety or hypnotic, LTC, within 120 days time period	Continuing Care	Process	All persons in residential aged care who have had ≥1 dispensing of an anti-anxiety or hypnotic medication within the specified time period	Denominator = All persons in residential aged care Exclusions: No exclusions	Appropriate Prescrbing	NI	NI	NI	NI
Royal Commission into Aged Care Quality and Safety, 2020	Anti-anxiety or hypnotic, LTC, within 6 months time period	Continuing Care	Process	All persons in residential aged care who have had ≥1 dispensing of an anti-anxiety or hypnotic medication within the specified time period	Denominator = All persons in residential aged care Exclusions: No exclusions	Appropriate Prescrbing	NI	NI	NI	NI
Royal Commission into Aged Care Quality and Safety, 2020	Antidepressant, Home care, within 12 months time period	Continuing Care	Process	All persons in home care recipients who have ≥1 dispensing of an antidepressant during observation period	NI	Appropriate Prescrbing	NI	NI	NI	NI
Royal Commission into Aged Care Quality and Safety, 2020	Antidepressant, LTC, within 12 months time period	Continuing Care	Process	All persons in residential aged care recipients who have ≥1 dispensing of an antidepressant during observation period	All persons in residential aged care or home care recipients Exclusions: No exclusions Observation period: 6-12 months	Appropriate Prescrbing	NI	NI	NI	NI
Royal Commission into Aged Care Quality and Safety, 2020	Antidepressant, LTC, within 6 months time period	Continuing Care	Process	All persons in residential aged care recipients who have ≥1 dispensing of an antidepressant during observation period	NI	Appropriate Prescrbing	NI	NI	NI	NI
Royal Commission into Aged Care Quality and Safety, 2020	Antipsychotic ≥75 yrs within months time period	Continuing Care	Process	All persons in long-term aged care or short-stay or home care who have had one or more dispensing of an antipsychotic medication within the specified time period.	All persons in long-term aged care or short-stay or receiving home care Exclusions: All countries excluded people who had an indication for an antipsychotic (e.g. Schizophrenia or Huntington’s Disease), except for Sweden who limited it to people aged ≥75 years old. Some countries also excluded residents who were palliative	Appropriate Prescrbing	NI	NI	NI	NI
Royal Commission into Aged Care Quality and Safety, 2020	Antipsychotic ≥75 yrs, Home Care, within 12 months time period	Continuing Care	Process	All persons in long-term aged care or short-stay or home care who have had one or more dispensing of an antipsychotic medication within the specified time period.	All persons in long-term aged care or short-stay or receiving home care Exclusions: All countries excluded people who had an indication for an antipsychotic (e.g. Schizophrenia or Huntington’s Disease), except for Sweden who limited it to people aged ≥75 years old. Some countries also excluded residents who were palliative	Appropriate Prescrbing	NI	NI	NI	NI
Royal Commission into Aged Care Quality and Safety, 2020	Antipsychotic LTC within 12 months time period	Continuing Care	Process	All persons in long-term aged care or short-stay or home care who have had one or more dispensing of an antipsychotic medication within the specified time period.	All persons in long-term aged care or short-stay or receiving home care Exclusions: All countries excluded people who had an indication for an antipsychotic (e.g. Schizophrenia or Huntington’s Disease). Some countries excluded residents who were palliative	Appropriate Prescrbing	NI	Risk adjustment	NI	NI
Royal Commission into Aged Care Quality and Safety, 2020	Antipsychotic with dementia	Continuing Care	Process	All persons in long-term aged care or short-stay or home care who have had one or more dispensing of an antipsychotic medication within the specified time period.	All persons in long-term aged care or short-stay or receiving home care Exclusions: All countries excluded people who had an indication for an antipsychotic (e.g. Schizophrenia or Huntington’s Disease). Some countries excluded residents who were palliative	Appropriate Prescrbing	NI	NI	NI	NI
Royal Commission into Aged Care Quality and Safety, 2020	Antipsychotic without dementia	Continuing Care	Process	All persons in long-term aged care or short-stay or home care who have had one or more dispensing of an antipsychotic medication within the specified time period.	All persons in long-term aged care or short-stay or receiving home care Exclusions: All countries excluded people who had an indication for an antipsychotic (e.g. Schizophrenia or Huntington’s Disease). Some countries excluded residents who were palliative	Appropriate Prescrbing	NI	NI	NI	NI
Royal Commission into Aged Care Quality and Safety, 2020	Antipsychotic without indication (LTC) within 120 days time period	Continuing Care	Process	All persons in long-term aged care or short-stay or home care who have had one or more dispensing of an antipsychotic medication within the specified time period.	All persons in long-term aged care or short-stay or receiving home care Exclusions: All countries excluded people who had an indication for an antipsychotic (e.g. Schizophrenia or Huntington’s Disease). Some countries excluded residents who were palliative	Appropriate Prescrbing	NI	Risk adjustment	NI	NI
Royal Commission into Aged Care Quality and Safety, 2020	Antipsychotic without indication (LTC) within 6 months time period	Continuing Care	Process	All persons in long-term aged care or short-stay or home care who have had one or more dispensing of an antipsychotic medication within the specified time period.	All persons in long-term aged care or short-stay or receiving home care Exclusions: All countries excluded people who had an indication for an antipsychotic (e.g. Schizophrenia or Huntington’s Disease). Some countries excluded residents who were palliative	Appropriate Prescrbing	NI	Risk adjustment	NI	NI
Royal Commission into Aged Care Quality and Safety, 2020	Antipsychotic without indication(LTC) within 6 months time period	Continuing Care	Process	All persons in long-term aged care or short-stay or home care who have had one or more dispensing of an antipsychotic medication within the specified time period.	All persons in long-term aged care or short-stay or receiving home care Exclusions: All countries excluded people who had an indication for an antipsychotic (e.g. Schizophrenia or Huntington’s Disease). Some countries excluded residents who were palliative	Appropriate Prescrbing	NI	NI	NI	NI
Royal Commission into Aged Care Quality and Safety, 2020	Antipsychotic without indication(LTC) within 7 days time period	Continuing Care	Process	All persons in long-term aged care or short-stay or home care who have had one or more dispensing of an antipsychotic medication within the specified time period.	All persons in long-term aged care or short-stay or receiving home care Exclusions: All countries excluded people who had an indication for an antipsychotic (e.g. Schizophrenia or Huntington’s Disease). Some countries excluded residents who were palliative	Appropriate Prescrbing	NI	NI	NI	NI
Royal Commission into Aged Care Quality and Safety, 2020	Antipsychotic without psychosis (LTC) within 7 days time period	Continuing Care	Process	All persons in long-term aged care or short-stay or home care who have had one or more dispensing of an antipsychotic medication within the specified time period.	All persons in long-term aged care or short-stay or receiving home care Exclusions: All countries excluded people who had an indication for an antipsychotic (e.g. Schizophrenia or Huntington’s Disease). Some countries excluded residents who were palliative	Appropriate Prescrbing	NI	Risk adjustment	NI	NI
Royal Commission into Aged Care Quality and Safety, 2020	High-risk antipsychotic use	Continuing Care	Outcome	All persons in long-term aged care or short-stay or home care who have had one or more dispensing of an antipsychotic medication within the specified time period.	All persons in long-term aged care or short-stay or receiving home care Exclusions: All countries excluded people who had an indication for an antipsychotic (e.g. Schizophrenia or Huntington’s Disease). Some countries excluded residents who were palliative	Appropriate Prescrbing	NI	NI	NI	NI
Royal Commission into Aged Care Quality and Safety, 2020	Inappropriate Medication Use. Indicators: 1. Long acting benzodiazepine 2. Significant anti-cholinergic 3. Tramadol 4. ≥ 1 of 1-3. ≥75 yrs Home Care within 12 months time period	Continuing Care	Process	All persons in home care recipients aged ≥75 years old who have ≥1 dispensing of 1) a long acting benzodiazepine, 2) moderate to significant anticholinergic medication, 3) tramadol within a year, and 4) ≥1 of 1-3.	All persons in home care recipients aged ≥75 years old Exclusions: Persons <75 years old Observation period: 12 months	Appropriate Prescrbing	NI	NI	NI	NI
Royal Commission into Aged Care Quality and Safety, 2020	Inappropriate Medication Use. Indicators: 1. Long acting benzodiazepine 2. Significant anti-cholinergic 3. Tramadol 4. ≥ 1 of 1-3 ≥75 yrs LTC	Continuing Care	Process	All persons in residential aged care recipients aged ≥75 years old who have ≥1 dispensing of 1) a long acting benzodiazepine, 2) moderate to significant anticholinergic medication, 3) tramadol within a year, and 4) ≥1 of 1-3.	All persons in residential aged care recipients aged ≥75 years old Exclusions: Persons <75 years old Observation period: 12 months	Appropriate Prescrbing	NI	NI	NI	NI
Royal Commission into Aged Care Quality and Safety, 2020	Is the use of medicines appropriate?	Continuing Care	Process	NI	NI	Appropriate Prescrbing	NI	NI	NI	NI
Royal Commission into Aged Care Quality and Safety, 2020	Low-risk antipsychotic use	Continuing Care	Process	All persons in long-term aged care or short-stay or home care who have had one or more dispensing of an antipsychotic medication within the specified time period.	All persons in long-term aged care or short-stay or receiving home care Exclusions: All countries excluded people who had an indication for an antipsychotic (e.g. Schizophrenia or Huntington’s Disease). Some countries excluded residents who were palliative	Appropriate Prescrbing	NI	NI	NI	NI
Royal Commission into Aged Care Quality and Safety, 2020	Multiple Psychotropics Indicators: ≥3 psychotropic medications ≥75 yrs, LTC, within 12 months time period	Continuing Care	Process	All persons in residential aged care or home care recipients who have had ≥3 dispensing of unique N class psychotropic medications	All persons in residential aged care or home care recipients (where appropriate) Exclusions: Psychotropic medications: Persons ≥75 years or older. Psycho-pharmacy: no exclusions. Observation period: 12 months	Appropriate Prescrbing	NI	NI	NI	NI
Royal Commission into Aged Care Quality and Safety, 2020	Multiple Psychotropics: Psycho-pharmacy, LTC, witthin 12 months time period	Continuing Care	Process	All persons in residential aged care who have had ≥1 dispensing of a psycholeptic or psychoanaleptic medication over 12 months	All persons in residential aged care or home care recipients (where appropriate) Exclusions: Psychotropic medications: Persons ≥75 years or older. Psycho-pharmacy: no exclusions. Observation period: 12 months	Appropriate Prescrbing	NI	NI	NI	NI
Royal Commission into Aged Care Quality and Safety, 2020	Multiple Psychotropics: ≥3 psychotropic medications ≥75 yrs, Home Care, within 12 months time period	Continuing Care	Process	All persons in residential aged care or home care recipients who have had ≥3 dispensing of unique N class psychotropic medications	All persons in residential aged care or home care recipients (where appropriate) Exclusions: Psychotropic medications: Persons ≥75 years or older. Psycho-pharmacy: no exclusions. Observation period: 12 months	Appropriate Prescrbing	NI	NI	NI	NI
Royal Commission into Aged Care Quality and Safety, 2020	New user of antipsychotic without indication	Continuing Care	Process	All persons in long-term aged care or short-stay or home care who have had one or more dispensing of an antipsychotic medication within the specified time period. A new user was defined as no antipsychotic dispensing in the 12 months prior to entering care.	All persons in long-term aged care or short-stay or receiving home care Exclusions: All countries excluded people who had an indication for an antipsychotic (e.g. Schizophrenia or Huntington’s Disease). Some countries excluded residents who were palliative	Appropriate Prescrbing	NI	NI	NI	NI
Royal Commission into Aged Care Quality and Safety, 2020	Percent of long-stay residents who are receiving antipsychotic drugs in a 7-day look back period without indication.	Continuing Care	Process	NI	NI	Appropriate Prescrbing	NI	NI	NI	NI
Royal Commission into Aged Care Quality and Safety, 2020	Percent of long-stay residents who received an antianxiety or hypnotic medication in a 7-day look-back period.	Continuing Care	Process	NI	NI	Appropriate Prescrbing	NI	NI	NI	NI
Royal Commission into Aged Care Quality and Safety, 2020	Percent of short-stay residents who are receiving an antipsychotic medication during the target period but were not on their initial assessment.	Continuing Care	Process	NI	NI	Appropriate Prescrbing	NI	NI	NI	NI
Royal Commission into Aged Care Quality and Safety, 2020	Polypharmacy Indicators: ≥10 medications ≥75 yrs, LTC, within 12 months time period	Continuing Care	Process	All persons in long-term aged care or home care who receive ≥9 or ≥10 medications within specified time period OR All persons in long-term aged care and respite care who receive ≥9 medications within 90 days	All persons in long-term aged care or receiving homecare OR = All persons in long-term aged care or receiving homecare Exclusions: Prn, short-term medications such as antibiotics, eye or ear drops or dietary supplements (Victoria, Australia only). Observation period: 90 days to 12 months (see Table 2 for details).	Appropriate Prescrbing	NI	NI	NI	NI
Royal Commission into Aged Care Quality and Safety, 2020	Polypharmacy Indicators: ≥9 medications, LTC and respite within 90 days time period	Continuing Care	Process	All persons in long-term aged care or home care who receive ≥9 or ≥10 medications within specified time period OR All persons in long-term aged care and respite care who receive ≥9 medications within 90 days	All persons in long-term aged care or receiving homecare OR = All persons in long-term aged care or receiving homecare Exclusions: Prn, short-term medications such as antibiotics, eye or ear drops or dietary supplements (Victoria, Australia only). Observation period: 90 days to 12 months (see Table 2 for details).	Appropriate Prescrbing	NI	NI	NI	NI
Royal Commission into Aged Care Quality and Safety, 2020	Polypharmacy Indicators: ≥9 medications, LTC, within 12 months time period	Continuing Care	Process	All persons in long-term aged care or home care who receive ≥9 or ≥10 medications within specified time period OR All persons in long-term aged care and respite care who receive ≥9 medications within 90 days	All persons in long-term aged care or receiving homecare OR = All persons in long-term aged care or receiving homecare Exclusions: Prn, short-term medications such as antibiotics, eye or ear drops or dietary supplements (Victoria, Australia only). Observation period: 90 days to 12 months (see Table 2 for details).	Appropriate Prescrbing	NI	NI	NI	NI
Royal Commission into Aged Care Quality and Safety, 2020	Polypharmacy Indicators: ≥9 medications, LTC, within 120 days time period	Continuing Care	Process	All persons in long-term aged care or home care who receive ≥9 or ≥10 medications within specified time period OR All persons in long-term aged care and respite care who receive ≥9 medications within 90 days	All persons in long-term aged care or receiving homecare OR = All persons in long-term aged care or receiving homecare Exclusions: Prn, short-term medications such as antibiotics, eye or ear drops or dietary supplements (Victoria, Australia only). Observation period: 90 days to 12 months (see Table 2 for details).	Appropriate Prescrbing	NI	Risk adjustment	NI	NI
Royal Commission into Aged Care Quality and Safety, 2020	Polypharmacy Indicators: ≥10 medications ≥75 yrs, Home Care, within 12 months time period	Continuing Care	Process	All persons in long-term aged care or home care who receive ≥9 or ≥10 medications within specified time period OR All persons in long-term aged care and respite care who receive ≥9 medications within 90 days	All persons in long-term aged care or receiving homecare OR = All persons in long-term aged care or receiving homecare Exclusions: Prn, short-term medications such as antibiotics, eye or ear drops or dietary supplements (Victoria, Australia only). Observation period: 90 days to 12 months (see Table 2 for details).	Appropriate Prescrbing	NI	NI	NI	NI
Royal Commission into Aged Care Quality and Safety, 2020	Prevalence of antianxiety / hypnotic use	Continuing Care	Process	NI	NI	Appropriate Prescrbing	NI	NI	NI	NI
Royal Commission into Aged Care Quality and Safety, 2020	Prevalence of antipsychotic drug use in the absence of psychotic and related conditions	Continuing Care	Process	NI	NI	Appropriate Prescrbing	NI	Risk adjustment	NI	NI
Royal Commission into Aged Care Quality and Safety, 2020	Prevalence of antipsychotic use in absence of indication	Continuing Care	Process	NI	NI	Appropriate Prescrbing	NI	Risk adjustment	NI	NI
Royal Commission into Aged Care Quality and Safety, 2020	Prevalence of hypnotic use 3+ times / week	Continuing Care	Process	NI	NI	Appropriate Prescrbing	NI	NI	NI	NI
Royal Commission into Aged Care Quality and Safety, 2020	Prevalence of nine or more different medicines	Continuing Care	Process	NI	NI	Appropriate Prescrbing	NI	NI	NI	NI
Royal Commission into Aged Care Quality and Safety, 2020	Proportion of people 75 years and older in the home service who were treated with ten or more drugs.	Continuing Care	Process	NI	NI	Appropriate Prescrbing	NI	NI	NI	NI
Royal Commission into Aged Care Quality and Safety, 2020	Proportion of persons 75 years and older in special accommodation treated with ten or more medicines	Continuing Care	Process	NI	NI	Appropriate Prescrbing	NI	NI	NI	NI
Royal Commission into Aged Care Quality and Safety, 2020	Proportion of persons 75 years and older inaccommodation housing treated with three or more psychoactive drugs concurrently	Continuing Care	Process	NI	NI	Appropriate Prescrbing	NI	NI	NI	NI
Royal Commission into Aged Care Quality and Safety, 2020	Proportion of persons aged 75 years and older in ordinary living with home service who have been treated with an antipsychotic drug	Continuing Care	Process	NI	NI	Appropriate Prescrbing	NI	NI	NI	NI
Royal Commission into Aged Care Quality and Safety, 2020	Proportion of residents who received a medication review	Continuing Care	Process	NI	NI	Appropriate Prescrbing	NI	NI	NI	NI
Royal Commission into Aged Care Quality and Safety, 2020	Use of 9 or more different medications	Continuing Care	Process	NI	NI	Appropriate Prescrbing	NI	NI	NI	NI
Royal Commission into Aged Care Quality and Safety, 2020	Anti-anxiety or hypnotic, LTC, within 7 days time period	Continuing Care	Process	All persons in residential aged care who have had ≥1 dispensing of an anti-anxiety or hypnotic medication within the specified time period	Denominator = All persons in residential aged care Exclusions: No exclusions	Appropriate Prescrbing	NI	NI	NI	NI
Saskatchewan Health Quality Council, 2014	LTC residents on antipsychotics without a relevant diagnosis	Continuing Care	Process	NI	NI	Appropriate Prescrbing	NI	NI	NI	NI
Canadian Institute for Health Information, 2015	Percentage of residents on antipsychotics without a diagnosis of psychosis	Continuing Care	Process	Residents who received antipsychotic medication on one or more days in the seven days prior to their target assessment (the assessments used in the calculation)	All residents with valid assessments	Appropriate Prescrbing	NI	NI	NI	NI
Caughey, 2020	Antibiotic use: Number of Defined Daily Doses (DDDs) per 1000 resident days of long-term care. Measure is reported per 1000 resident days.	Continuing Care	Process	Number of days a long-term resident received at least one antibiotic for systemic use	Number of days in residential aged care for long-term residents	Appropriate Prescrbing	Yes	Indicator was Risk adjustment for Age, sex, comorbidities	NI	NI
Caughey, 2020	Proportion of long-term residents considered chronic opioid users. The use of opioids for pain management should be monitored in the aged care setting based on the concerning rates of opioid utilisation for pain management, the increasing incidence of opioid-related harms in Australia, and the high prevalence of chronic opioid use observed in residents of aged care.	Continuing Care	Outcome	Number of long-term residents that are chronic opioid users. Chronic opioid use is defined as receiving any number of opioid medications for at least 90 days continuously, or for 120 non-consecutive days.39 The number of days of medication use is determined based on The number of units dispensed and estimated dose per day. No gap days between one opioid medication dispensing and another were allo…	Long-term residents of aged care who do not have a history or current diagnosis of cancer, and who are not receiving palliative care	Appropriate Prescrbing	Yes	Indicator was Risk adjustment Age, sex, comorbidities	NI	NI
Caughey, 2020	Proportion of long-term residents with dementia dispensed an antipsychotic	Continuing Care	Process	Number of long-term residents who have been dispensed at least one antipsychotic medication during the reporting period	Number of long-term residents of aged care with dementia. Exclude from denominator and numerator any that have the reported health conditions of: schizophrenia, or Huntington’s disease	Appropriate Prescrbing	NI	NI	NI	NI
Caughey, 2020	Antibiotic use: Number of days per 1000 resident days of long-term care. Measure is reported per 1000 resident days.	Continuing Care	Process	Number of days a long-term resident received at least one antibiotic for systemic use	Number of days in residential aged care for long-term residents	Appropriate Prescrbing	Yes	Indicator was Risk adjustment for Age, sex, comorbidities	NI	NI
Caughey, 2020	Proportion of long-term residents dispensed an antibiotic	Continuing Care	Process	Number of long-term residents dispensed least one antibiotic for systemic use	Number of long-term residents of aged care.	Appropriate Prescrbing	Yes	Indicator was Risk adjustment for Age, sex, comorbidities	NI	NI
Caughey, 2020	Proportion of long-term residents dispensed an antipsychotic	Continuing Care	Process	Number of long-term residents who have been dispensed at least one antipsychotic medication during the reporting period	Number of long-term residents of aged care. Exclude from denominator and numerator any that have the reported health conditions of: schizophrenia, or Huntington’s disease	Appropriate Prescrbing	Yes	Indicator was Risk adjustment for Age, sex, comorbidities, dementia, prior use of antipsychotics	NI	NI
Caughey, 2020	Proportion of long-term residents potentially experiencing a high sedative load (SL≥3)	Continuing Care	Process	Number of long-term residents who had at least one potential period of high sedative load (SL≥3) medication use within a 91-day period in the reporting period of 1 year. Sedative load is calculated by summing the sedative rating of each medication dispensed during the same period	Number of long-term residents of aged care. Exclude any that have the reported health conditions of schizophrenia or Huntington’s disease, receiving cancer treatment or are in palliative care	Appropriate Prescrbing	Yes	Indicator was Risk adjustment for Age, sex, comorbidities, dementia, prior use of antipsychotics	NI	NI
Caughey, 2020	Proportion of long-termresidents with dementia potentially experiencing a high sedative load (SL≥3)	Continuing Care	Process	Number of long-term residents with dementia who had at least one potential period of high sedative load (SL≥3) medication use within a 91-day period in the reporting period of 1 year. Sedative load is calculated by summing the sedative rating of each medication dispensed during the same period	Number of long-term residents of aged care with dementia. Exclude any that have the reported health conditions of schizophrenia or Huntington’s disease, receiving cancer treatment or are in palliative care	Appropriate Prescrbing	Yes	Indicator was Risk adjustment for Age, sex, comorbidities, dementia, prior use of antipsychotics	NI	NI
Victorian Department of Health & Human Services, 2015	The proportion of residents using nine or more different medicines and trends	Continuing Care	Process	The number of use of nine or more medications	e.g. 1,000 occupied bed-days	Appropriate Prescrbing	NI	NI	NI	NI
Tran, 2019	% residents use >= 9 medications	Continuing Care	Process	NI	NI	Appropriate Prescrbing	NI	NI	NI	NI
Wagne, 2020	Inconsistent drug intake of homecare clients	Continuing Care	Outcome	NI	NI	Appropriate Prescrbing	NI	The effects of risk adjustment for interRAI’s 1st generation QI set was explored	NI	NI
Wagne, 2020	No medication review by MD for homecare clients	Continuing Care	Process	NI	NI	Appropriate Prescrbing	NI	The effects of risk adjustment for interRAI’s 1st generation QI set was explored	NI	NI
Hosseini Jebeli, 2021	Prevalence of antipsychotic drug use	Continuing Care	Outcome	NI	NI	Appropriate Prescrbing	NI	NI	NI	NI
Griggs, 2020	Documentation – antipsychotic drug use	Continuing Care	Process	NI	NI	Appropriate Prescrbing	NI	NI	NI	NI
Osińska, 2022	Antipsychotics prevalence	Continuing Care	Outcome	NI	NI	Appropriate Prescrbing	NI	NI	NI	NI
Osińska, 2022	Polypharmacy	Continuing Care	Outcome	NI	NI	Appropriate Prescrbing	NI	NI	NI	NI
Osińska, 2022	Medication review	Continuing Care	Outcome	NI	NI	Appropriate Prescrbing	NI	NI	NI	NI
Osińska, 2022	Medication errors	Continuing Care	Outcome	NI	NI	Appropriate Prescrbing	NI	NI	NI	NI
Osińska, 2022	Antianxiety or hypnotic drug use	Continuing Care	Outcome	NI	NI	Appropriate Prescrbing	NI	NI	NI	NI
Osińska, 2022	Inappropriate medication	Continuing Care	Outcome	NI	NI	Appropriate Prescrbing	NI	NI	NI	NI
Osińska, 2022	Psychotropic drugs	Continuing Care	Outcome	NI	NI	Appropriate Prescrbing	NI	NI	NI	NI
Osińska, 2022	Receiving antibiotics	Continuing Care	Outcome	NI	NI	Appropriate Prescrbing	NI	NI	NI	NI
Osińska, 2022	Use of antibiotics	Continuing Care	Process	NI	NI	Appropriate Prescrbing	NI	NI	Interrater reliability (Kappab)=.89	Moderate
Osińska, 2022	Healthcare-associated infections	Continuing Care	Outcome	NI	NI	Appropriate Prescrbing	NI	NI	NI	NI
CIHI https://indicatorlibrary.cihi.ca/display/HSPIL/Potentially+Inappropriate+Medication+Prescribed+to+Seniors?desktop=true&macroName=unmigrated-wiki-markup	The rate of seniors with Potentially Inappropriate Medication as identifies from the Beers list (American Geriatrics Society [AGS] 2019 Updated Beers Criteria for Potentially Inappropriate Medication Use in Older Adults)	Prevention/Promotion/Population/Public Health	Process	Total number of senior claimants with at least one claim for a drug from the Beers list accepted by a public drug program Inclusions: 1. All seniors (age 65 years and older) with at least one claim for a drug from the Beers list Exclusions: 1. All non-seniors (age younger than 65 years) 2. Seniors without a claim from the Beers list	Total number of seniors with at least one claim accepted by a public drug program Inclusions: 1. All seniors (age 65 years and older) Exclusions: 2. All non-seniors (age younger than 65 years)	Appropriate Prescrbing	NI	Age-sex-adjusted	NI	NI
Ontario Health, 2020	Average number of distinct drug classes (as defined by WHO ATC classification level 4) with at least one claim accepted by a public drug program for a senior (age 65 and older).	Prevention/Promotion/Population/Public Health	Process	Number of distinct drug classes (as defined by WHO ATC classification level 4) with at least one claim accepted by a public drug program for a senior, summed for all seniors on public drug programs Inclusions: 1. All seniors (age 65 years and older) Exclusions: 1. All non-seniors (age younger than 65 years)	Total number of seniors with at least one claim accepted by a public drug program	Appropriate Prescrbing	NI	NI	NI	NI
Ontario Health, 2020	The rate of seniors who are chronic users (defined as those with at least 2 claims and 180 days' supply over a year) of at least 1 drug from the Beers list (a commonly used list of drugs that are identified as potentially inappropriate to prescribe to seniors due to an elevated risk of adverse effects)	Prevention/Promotion/Population/Public Health	Process	Total number of senior claimants with at least 2 claims and 180 days' supply for a drug from the Beers list accepted by a public drug program Inclusions: All seniors (age 65 and older) with at least 2 claims and 180 days' supply for a drug from the Beers list Exclusions: 1. All non-seniors (age younger than 65) 2. Seniors without at least 2 claims and 180 days' supply of a drug from the Beers list	Total number of seniors with at least one claim accepted by a public drug program Inclusions: All seniors (age 65 and older) Exclusions: All non-seniors (age younger than 65)	Appropriate Prescrbing	NI	Risk adjustment	NI	NI
Ontario Health, 2020	The rate of seniors who have a claim from the Beers list (American Geriatrics Society [AGS] 2019 Updated Beers Criteria for Potentially Inappropriate Medication Use in Older Adults)	Prevention/Promotion/Population/Public Health	Process	Total number of senior claimants with at least one claim for a drug from the Beers list accepted by a public drug program Inclusions: 1. All seniors (age 65 years and older) with at least one claim for a drug from the Beers list Exclusions: 1. All non-seniors (age younger than 65 years) 2. Seniors without a claim from the Beers list	Total number of seniors with at least one claim accepted by a public drug program Inclusions: 1. All seniors (age 65 years and older) Exclusions: 2. All non-seniors (age younger than 65 years)	Appropriate Prescrbing	NI	Risk adjustment	NI	NI
Joling, 2018	All women aged > 50 years who have been prescribed antidepressants should be screened for hypothyroidism within the past three years	Prevention/Promotion/Population/Public Health	Process	Patients screened for hypothyroidism within the past three years	Women aged > 65 years who have been prescribed antidepressants	Appropriate Prescrbing	NI	NI	NI	NI
Schneberk, 2022	Risks and benefits discussed if female vulnerable elder is taking hormone therapy	Prevention/Promotion/Population/Public Health	Process	NI	NI	Appropriate Prescrbing	NI	NI	NI	NI
Schneberk, 2022	Preventing constipation with opioids by prescribing stool softener or laxative, increased fiber, stool-softening foods, documentation of the potential for constipation or why bowel treatment is not needed if persistent pain is treated with opioids	Prevention/Promotion/Population/Public Health	Process	NI	NI	Appropriate Prescrbing	NI	NI	NI	NI
Schneberk, 2022	Risks and benefits discussed if female vulnerable elder is taking hormone therapy	Prevention/Promotion/Population/Public Health	Process	NI	NI	Appropriate Prescrbing	NI	NI	NI	NI
Health Quality & Safety Commission New Zealand, n.d.	Rate per 1,000 population of people 65 or over receiving the triple whammy: the combination of an angiotensin converting enzyme (ACE) inhibitor / angiotensin receptor blocker (ARB), a diuretic and a non-steroidal anti-inflammatory drug (NSAID), in the same quarter	Community/Primary Care	Process	Number of people over 65 or over receiving the triple whammy: the combination of an angiotensin converting enzyme (ACE) inhibitor / angiotensin receptor blocker (ARB), a diuretic and a non-steroidal anti-inflammatory drug (NSAID), in the same quarter	Number of people aged 65 or over	Appropriate Prescrbing	NI	NI	NI	NI
Health Quality & Safety Commission New Zealand, n.d.	People aged 65 years and over dispensed 11 or more unique long term medications.	Community/Primary Care	Process	Count of patients aged 65 years and over that have been dispensed 11 or more distinct chemicals in two consecutive quarters	Count of District Health Board (DHB) population that are aged 65 years and over	Appropriate Prescrbing	NI	NI	NI	NI
Health Quality & Safety Commission New Zealand, n.d.	People aged 65 years and over dispensed eight, nine or ten unique long term medications.	Community/Primary Care	Process	Count of patients aged 65 years and over that have been dispensed 8 - 10 distinct chemicals in two consecutive quarters	Count of District Health Board (DHB) population that are aged 65 years and over	Appropriate Prescrbing	NI	NI	NI	NI
Health Quality & Safety Commission New Zealand, n.d.	People aged 65 years and over dispensed five or more unique long term medications.	Community/Primary Care	Process	Count of patients aged 65 years and over that have been dispensed 5 - 7 distinct chemicals two consecutive quarters	Count of District Health Board (DHB) population that are 65 years and over	Appropriate Prescrbing	NI	NI	NI	NI
Health Quality & Safety Commission New Zealand, n.d.	People aged 65 years and over dispensed five, six or seven unique long term medications.	Community/Primary Care	Process	Count of patients aged 65 years and over that have been dispensed 5 - 7 distinct chemicals two consecutive quarters	Count of District Health Board (DHB) population that are aged 65 years and over	Appropriate Prescrbing	NI	NI	NI	NI
Amador, 2019	Fewer than 10% of patients who died from cancer received chemotherapy in the last 14 days of life	Acute Care	Process	NI	NI	Cancer	NI	NI	NI	NI
Amador, 2019	IF a cancer patient has new neurologic symptoms or findings on physical examination consistent with spinal cord compression THEN a whole-spine MRI scan or myelography should be performed as soon as possible, but within 24 hours OR there should be documentation of why an MRI scan was not appropriate	Acute Care	Process	NI	NI	Cancer	NI	NI	NI	NI
Amador, 2019	IF a cancer patient has new neurologic symptoms or findings on physical examination consistent with spinal cord compression THEN s/he should be treated with steroids as soon as possible, but within 24 hours OR a contraindication to steroids should be documented	Acute Care	Process	NI	NI	Cancer	NI	NI	NI	NI
Amador, 2019	IF a cancer patient is admitted to a hospital THEN there should be screening for the presence or absence of pain	Acute Care	Process	NI	NI	Cancer	NI	NI	NI	NI
Amador, 2019	IF a cancer patient is seen for an initial visit or any visit while undergoing chemotherapy at a cancer-related outpatient site, THEN there should be an assessment of the presence or absence of fatigue	Acute Care	Process	NI	NI	Cancer	NI	NI	NI	NI
Amador, 2019	IF a known cancer patient is newly diagnosed with advanced cancer, THEN there should be an assessment of the presence or absence of fatigue	Acute Care	Process	NI	NI	Cancer	NI	NI	NI	NI
Amador, 2019	IF a patient with advanced cancer dies an expected death, THEN s/he should have been referred for palliative care before death (hospital-based or community hospice) OR there should be documentation why there was no referral	Acute Care	Process	NI	NI	Cancer	NI	NI	NI	NI
Amador, 2019	IF a patient with advanced cancer dies an expected death, THEN there should be documentation of an advance directive or a surrogate decision maker in the medical record	Acute Care	Process	NI	NI	Cancer	NI	NI	NI	NI
Amador, 2019	IF a patient with cancer is undergoing chemotherapy and has diarrhea THEN to classify the diarrhea as complicated or uncomplicated all of the following should be assessed: history of onset and duration; number of stools and stool composition; and at least 1 of the associated symptoms (fever, dizziness, abdominal pain/cramping, nausea/vomiting, decreased performance status, sepsis, fever, bleeding…	Acute Care	Process	NI	NI	Cancer	NI	NI	NI	NI
Amador, 2019	IF a patient with cancer is undergoing chemotherapy with a high risk (>10%) of chemotherapyinduced diarrhea THEN an antidiarrheal agent should be prescribed on or before treatment is initiated	Acute Care	Process	NI	NI	Cancer	NI	NI	NI	NI
Amador, 2019	IF a patient with cancer undergoes chemotherapy, THEN before chemotherapy, s/he should be informed about the risks and benefits of treatment, including likely symptoms and side effects, and whether the treatment intent is curative or palliative	Acute Care	Process	NI	NI	Cancer	NI	NI	NI	NI
Amador, 2019	IF a VE with end-stage metastatic cancer is treated with opiates for pain, THEN the medical record should document a plan for management of worsening or emergent pain, BECAUSE increasing symptom burden is common with the progression of cancer and significantly impairs patient quality of life	Acute Care	Process	NI	NI	Cancer	NI	NI	NI	NI
Amador, 2019	For patients who screened positive for nausea, the percent who received treatment within 1 day of screening	Acute Care	Process	Number of patients with (0<=Nausea Treatment Time<=1 and nausea treatment=”Y”) (Nausea Treatment time = date of treatment – nausea assessment date)	Number of patients with nausea	Cancer	NI	NI	NI	NI
Amador, 2019	Frequency of ER visits High number of emergency room visits near death may indicate poor quality care	Acute Care	Outcome	Number of cases with more than 1 ER visit in the last 30 days	entire cohort	Cancer	NI	NI	NI	NI
Amador, 2019	ICU stays near the end of life Hospital stays in the terminal period of cancer may indicate poor quality care	Acute Care	Outcome	Number of cases with one or more ICU admissions in the last 30 days	Entire cohort	Cancer	NI	NI	NI	NI
Amador, 2019	IF a cancer patient has confirmation of spinal cord compression on radiologic examination, THEN radiotherapy or surgical decompression should be initiated within 24 hours OR a contraindication for such therapy should be documented	Acute Care	Process	NI	NI	Cancer	NI	NI	NI	NI
Amador, 2019	IF a cancer patient is treated for spinal cord compression THEN there should be follow-up of neurologic symptoms and signs within 1 week after treatment is completed	Acute Care	Process	NI	NI	Cancer	NI	NI	NI	NI
Amador, 2019	IF a cancer patient is treated with an appetite stimulant for anorexia, THEN there should be an assessment before or on the next visit to the same outpatient site of whether there was an improvement in anorexia	Acute Care	Process	NI	NI	Cancer	NI	NI	NI	NI
Amador, 2019	IF a cancer patient is treated with enteral or parenteral nutrition, THEN there should be an assessment before starting nutrition that there was difficulty maintaining nutrition due to significant gastrointestinal issues and that life expectancy was at least 1 month	Acute Care	Process	NI	NI	Cancer	NI	NI	NI	NI
Amador, 2019	IF a hospitalized patient with cancer aged >65 years or with advanced cancer has delirium THEN there should be an assessment for the presence or absence of at least 1 of the following potential causes and their association with delirium: medication effects, central nervous system disease, infection, and metabolic processes	Acute Care	Process	NI	NI	Cancer	NI	NI	NI	NI
Amador, 2019	IF a patient has advanced cancer and receives radiation treatment for painful bone metastases THEN s/he should be offered single-fraction radiation OR there should be documentation of a contraindication to single-fraction treatment	Acute Care	Process	NI	NI	Cancer	NI	NI	NI	NI
Amador, 2019	IF a patient has advanced endstage liver disease and hepatocellular carcinoma (HCC) with a BCLC Stage D and is not a candidate for transplant, THEN the patient should be offered palliative and/or hospice services or a reason why not should be documented BECAUSE survival is likely less than 6 months and hospice provides additional support for patients and caregivers/family	Acute Care	Process	NI	NI	Cancer	NI	NI	NI	NI
Amador, 2019	IF a patient presents for an initial visit for cancer affecting the oropharynx or gastrointestinal tract or advanced cancer at a cancer-related outpatient site, THEN there should be an assessment for the presence or absence of anorexia or dysphagia	Acute Care	Process	NI	NI	Cancer	NI	NI	NI	NI
Amador, 2019	IF a patient with advanced cancer affecting the gastrointestinal tract or abdomen is admitted to a hospital, THEN the presence or absence of nausea or vomiting should be assessed within 24 hours	Acute Care	Process	NI	NI	Cancer	NI	NI	NI	NI
Amador, 2019	IF a patient with advanced cancer is admitted to the ICU and survives 48 hours, THEN within 48 hours of ICU admission, the medical record should document the patient’s preferences for care or attempt to identify them	Acute Care	Process	NI	NI	Cancer	NI	NI	NI	NI
Amador, 2019	IF a patient with advanced cancer is mechanically ventilated in the ICU, THEN within 48 hours of admission to the ICU, the medical record should document the patient’s preference for mechanical ventilation or why this information is unavailable	Acute Care	Process	NI	NI	Cancer	NI	NI	NI	NI
Amador, 2019	IF a patient with cancer in the hospital is treated for dyspnea, THEN there should be an assessment within 24 hours that the treatment was effective in relieving dyspnea OR that a change in treatment for dyspnea was made	Acute Care	Process	NI	NI	Cancer	NI	NI	NI	NI
Amador, 2019	IF a patient with cancer is found to have anemia with a hemoglobin	Acute Care	Process	NI	NI	Cancer	NI	NI	NI	NI
Amador, 2019	IF a patient with cancer is found to have severe, symptomatic anemia (hemoglobin	Acute Care	Process	NI	NI	Cancer	NI	NI	NI	NI
Amador, 2019	IF a patient with cancer is undergoing chemotherapy treatment with a high acute emetic risk, THEN a 3- drug regimen including single doses of a 5-HT3 receptor antagonist, dexamethasone, and selective neurokinin-1 receptor blocker should be given immediately before chemotherapy	Acute Care	Process	NI	NI	Cancer	NI	NI	NI	NI
Amador, 2019	IF a patient with cancer is undergoing chemotherapy treatment with a moderate acute emetic risk, THEN a 2-drug regimen including a 5- HT3 receptor antagonist and dexamethasone should be given immediately before chemotherapy	Acute Care	Process	NI	NI	Cancer	NI	NI	NI	NI
Amador, 2019	IF a patient with cancer reports nausea or vomiting on admission to the hospital, THEN within 24 hours potential underlying causes should be assessed	Acute Care	Process	NI	NI	Cancer	NI	NI	NI	NI
Amador, 2019	IF a patient with cancer reports new or worsening dyspnea, THEN there should be documentation of cause or of investigation of at least 1 of the following: hypoxia, anemia, bronchospasm or chronic obstructive pulmonary disease, pleural effusion, tumor obstruction of bronchi or the trachea, pneumonia, or pulmonary embolism	Acute Care	Process	NI	NI	Cancer	NI	NI	NI	NI
Amador, 2019	IF a patient with cancer undergoing moderately or highly emetic chemotherapy or with advanced cancer affecting the gastrointestinal tract or abdomen is seen for a visit in a cancer-related outpatient setting, THEN the presence or absence of nausea or vomiting should be assessed at every visit	Acute Care	Process	NI	NI	Cancer	NI	NI	NI	NI
Amador, 2019	IF a patient with cancer who is being treated with agents that block epidermal growth factor receptors, THEN the presence and severity of skin rash should be evaluated within 1 month after starting the treatment and at each visit	Acute Care	Process	NI	NI	Cancer	NI	NI	NI	NI
Amador, 2019	IF a VE with end-stage metastatic cancer has obstructive gastrointestinal symptoms, THEN the medical record should document a plan for management of worsening or emergent nausea and vomiting, BECAUSE increasing symptom burden is common with these conditions and significantly impairs patient quality of life	Acute Care	Process	NI	NI	Cancer	NI	NI	NI	NI
Amador, 2019	IF an inpatient with cancer has nausea or vomiting, THEN within 24 hours of the initial report of nausea and vomiting, the patient should be offered a change in therapy	Acute Care	Process	NI	NI	Cancer	NI	NI	NI	NI
Amador, 2019	IF an inpatient with primary lung cancer or advanced cancer has dyspnea on admission, THEN s/he should be offered symptomatic management or treatment directed at an underlying cause within 24 hours	Acute Care	Process	NI	NI	Cancer	NI	NI	NI	NI
Amador, 2019	Percentage of patients with fatigue Fatigue is one of the most common symptoms in cancer patients. Both pharmacological and nonpharmacological interventions (e.g. relaxation therapy) are appropriate treatment options	Acute Care	Outcome	The number of patients with a fatigue score of 4 or above on the NRS (average over 3 days)	NI	Cancer	NI	NI	NI	NI
Amador, 2019	Potent anti-emetic therapy for highly emetogenic chemotherapy treatments greatly controls nausea and vomiting	Acute Care	Process	Number of cases 65 years of age and older who had a prescription for a potent antiemetic	All cases 65 years of age and older	Cancer	NI	NI	NI	NI
Amador, 2019	Proportion admitted to the ICU in the last 30 days of life	Acute Care	Outcome	Patients who died from cancer and were admitted to the ICU in the last 30 days of lif	Patients who died from cancer	Cancer	NI	NI	NI	NI
Amador, 2019	Proportion dying in an acute care setting	Acute Care	Outcome	Patients who died from cancer in an acute care hospital	Patients who died from cancer	Cancer	NI	NI	NI	NI
Amador, 2019	Proportion receiving chemotherapy in the last 14 days of life	Acute Care	Outcome	Patients who died from cancer and received chemotherapy in the last 14 days of life	Patients who died from cancer	Cancer	NI	NI	NI	NI
Amador, 2019	Proportion with more than one emergency room (ER) visit in the last 30 days of life	Acute Care	Outcome	Patients who died from cancer and had > 1 ER visit in the last 30 days of life	Patients who died from cancer	Cancer	NI	NI	NI	NI
Amador, 2019	Proportion with more than one hospitalization in the last 30 days of life	Acute Care	Outcome	Patients who died from cancer and had > 1 hospitalization in the last 30 days of life	Patients who died from cancer	Cancer	NI	NI	NI	NI
Amador, 2019	Providing patients with radiotherapy for bony metastases improves pain management and improves quality of life	Acute Care	Process	Number of cases who received palliative radiation to the bones	The entire cohort	Cancer	NI	NI	NI	NI
Amador, 2019	Routine documentation of advance care plans in patients with advanced cancer	Acute Care	Process	NI	NI	Cancer	NI	NI	NI	NI
Health Quality Ontario, 2019	Percentage of cancer surgeries completed within target time by priority level	Acute Care	Process	Number of patients whose cancer surgery wait times is within the access targets.	All cancer surgeries meeting the inclusion/exclusion criteria	Cancer	NI	NI	NI	NI
Joling, 2018	IF a VE had prior colorectal cancer resection for cure and has a CEA greater than 7.5 (confirmed by retesting if <10), THEN further examination should be initiated (e.g., colonoscopy, radiological imaging)	Acute Care	Process	VEs who have initiated further examination (e.g., colonoscopy, radiological imaging)	VEs who had prior colorectal cancer resection for cure and who have a CEA greater than 7.5 (confirmed by retesting if <10)	Cancer	NI	NI	NI	NI
Joling, 2018	IF a VE had surgical resection for Stage II or III rectal cancer and did not receive neoadjuvant radiation or chemotherapy, THEN postoperative adjuvant chemotherapy, radiation therapy, or both should be provided within 4 months of surgery	Acute Care	Process	VEs who are provided with postoperative adjuvant chemotherapy, radiation therapy, or both within 4 months of surgery	VEs having surgical resection for Stage II or III rectal cancer and who did not receive neoadjuvant radiation or chemotherapy	Cancer	NI	NI	NI	NI
Joling, 2018	IF a VE has a new diagnosis of colorectal cancer and is a candidate for potential cure, THEN he or she should have a total colonic examination before surgery	Acute Care	Process	VEs having a total colonic examination before surgery	VEs having a new diagnosis of colorectal cancer and who are a candidate for potential cure	Cancer	NI	NI	NI	NI
Joling, 2018	IF a VE has a new diagnosis of colorectal cancer and is a candidate for therapy, THEN he or she should have a pretreatment carcinoembryonic antigen (CEA) level	Acute Care	Process	VEs having a pretreatment carcinoembryonic antigen (CEA) level	VEs having a new diagnosis of colorectal cancer and who are a candidate for therapy	Cancer	NI	NI	NI	NI
Joling, 2018	IF a VE has a new diagnosis of colorectal cancer and is not a candidate for surgical therapy, THEN this should be noted, as well as an alternative treatment plan	Acute Care	Process	VEs of whom this is noted, as well as an alternative treatment plan	VEs having a new diagnosis of colorectal cancer and who are not a candidate for surgical therapy	Cancer	NI	NI	NI	NI
Joling, 2018	IF a VE has a new diagnosis of colorectal cancer, THEN there should be documentation of a discussion regarding: • Surgical options and goals of surgery • Posttreatment quality of life • Functional outcomes • Risks and benefits of adjuvant therapy (if colon cancer) or neoadjuvant therapy (if rectal cancer)	Acute Care	Process	VEs with documentation of a discussion regarding: • Surgical options and goals of surgery • Posttreatment quality of life • Functional outcomes • Risks and benefits of adjuvant therapy (if colon cancer) or neoadjuvant therapy (if rectal cancer)	VEs having a new diagnosis of colorectal cancer	Cancer	NI	NI	NI	NI
Joling, 2018	IF a VE has a new diagnosis of rectal cancer with a normal CEA and is a candidate for elective resection of the primary tumor, THEN pelvic imaging should be performed using ultrasound (endoscopic ultrasound or transrectal ultrasound), magnetic resonance imaging, or CT	Acute Care	Process	VEs with a performed pelvic imaging using ultrasound (endoscopic ultrasound or transrectal ultrasound), magnetic resonance imaging, or CT	VEs having a new diagnosis of rectal cancer with a normal CEA and who are a candidate for elective resection of the primary tumor	Cancer	NI	NI	NI	NI
Joling, 2018	IF a VE has Stage III colon cancer, THEN adjuvant chemotherapy should be given within 4 months of surgery.	Acute Care	Process	VEs who were given adjuvant chemotherapy within 4 months of surgery	VEs having Stage III colon cancer	Cancer	NI	NI	NI	NI
Joling, 2018	IF a VE is diagnosed with colorectal cancer, THEN comorbid illnesses should be evaluated	Acute Care	Process	VEs with an evaluation of comorbid illnesses	VEs diagnosed with colorectal cancer	Cancer	NI	NI	NI	NI
Joling, 2018	IF a VE is diagnosed with colorectal cancer, THEN physical and psychosocial performance status should be evaluated	Acute Care	Process	VEs with an evaluation of physical and psychosocial performance status	VEs diagnosed with colorectal cancer	Cancer	NI	NI	NI	NI
Joling, 2018	IF a VE is diagnosed with incurable, metastatic colorectal cancer, THEN prognosis and end-of-life discussions should be documented	Acute Care	Process	VEs with documentation of prognosis and end-of-life discussions	VEs diagnosed with incurable, metastatic colorectal cancer	Cancer	NI	NI	NI	NI
Joling, 2018	IF a VE is thought to have Stage II or III mid-low rectal cancer and is a candidate for surgery, THEN preoperative neoadjuvant chemotherapy and radiation therapy should be given	Acute Care	Process	VEs who are given preoperative neoadjuvant chemotherapy and radiation therapy	VEs who are thought to have Stage II or III mid-low rectal cancer and who are a candidate for surgery	Cancer	NI	NI	NI	NI
Joling, 2018	IF a VE is younger than 70, THEN there should be documentation that the option of colorectal cancer screening was discussed	Acute Care	Process	VEs with documentation that the option of colorectal cancer screening was discussed	VEs younger than 70	Cancer	NI	NI	NI	NI
Joling, 2018	IF a VE undergoes surgery for colorectal cancer, THEN a qualified physician (e.g., surgeon, oncologist, radiation oncologist) should discuss with the patient or caregiver final pathology (e.g., stage, status of lymph nodes, margins) and indications for further treatment (e.g., chemotherapy, radiation therapy)	Acute Care	Process	Qualified physicians (e.g., surgeon, oncologist, radiation oncologist) who discussed with the patient or caregiver final pathology (e.g., stage, status of lymph nodes, margins) and indications for further treatment (e.g., chemotherapy, radiation therapy)	VEs undergoing surgery for colorectal cancer	Cancer	NI	NI	NI	NI
Joling, 2018	IF a VE underwent colorectal cancer resection for cure and total colonic examination was not performed preoperatively (e.g., because of an obstructing lesion), THEN total colonic examination should be performed within 6 months after surgery	Acute Care	Process	VEs with a performed total colonic examination within 6 months after surgery	VEs who underwent colorectal cancer resection for cure and total colonic examination was not performed preoperatively (e.g., because of an obstructing lesion)	Cancer	NI	NI	NI	NI
Joling, 2018	IF a VE underwent colorectal cancer resection for cure, THEN a colonoscopy should be performed within 3 years after surgery	Acute Care	Process	VEs with a performed colonoscopy within 3 years after surgery	VEs who underwent colorectal cancer resection for cure	Cancer	NI	NI	NI	NI
Joling, 2018	IF a VE with a new diagnosis of colon or rectal cancer is a candidate for elective resection of the primary tumor and has an elevated (or unknown) CEA, THEN pretreatment imaging with a CT scan (or similar imaging) of the abdomen and pelvis should be done	Acute Care	Process	VEs who had pretreatment imaging with a CT scan (or similar imaging) of the abdomen and pelvis	VEs with a new diagnosis of colon or rectal cancer who are a candidate for elective resection of the primary tumor and who have an elevated (or unknown) CEA	Cancer	NI	NI	NI	NI
Joling, 2018	IF a VE with a new diagnosis of colorectal cancer is to have elective abdominal perineal resection or other procedure with planned creation of an ostomy, THEN the ostomy should be sited preoperatively and documented in the medical record (e.g., enterostomal therapy note or operative note)	Acute Care	Process	VEs with the ostomy preoperatively sited and documentation in the medical record (e.g., enterostomal therapy note or operative note)	VEs with a new diagnosis of colorectal cancer who are to have elective abdominal perineal resection or other procedure with planned creation of an ostomy	Cancer	NI	NI	NI	NI
Joling, 2018	IF a VE with a new diagnosis of rectal cancer is to be treated surgically, THEN the surgeon should preoperatively (or pre-neoadjuvant therapy) assess the mass (e.g., digital rectal examination or flexible sigmoidoscopy)	Acute Care	Process	Surgeons that preoperatively (or pre-neoadjuvant therapy) assess the mass (e.g., digital rectal examination or flexible sigmoidoscopy)	VEs with a new diagnosis of rectal cancer who are to be treated surgically	Cancer	NI	NI	NI	NI
Joling, 2018	IF a VE with greater than Stage I colorectal cancer underwent resection for cure, THEN a CEA level should be performed every 6 months for the first 2 years after surgery and annually during Years 3 to 5	Acute Care	Process	VEs with a performed CEA level every 6 months for the first 2 years after surgery and annually during Years 3 to 5	VEs with greater than Stage I colorectal cancer who underwent resection for cure	Cancer	NI	NI	NI	NI
Joling, 2018	IF a VE with greater than Stage I colorectal cancer underwent resection for cure, THEN a history and physical examination should be performed every 6 months for the first 2 years after surgery and annually during years 3 to 5	Acute Care	Process	VEs with a performed history and physical examination every 6 months for the first 2 years after surgery and annually during years 3 to 5	VEs with greater than Stage I colorectal cancer who underwent resection for cure	Cancer	NI	NI	NI	NI
Amador, 2019	IF a patient’s outpatient cancer pain regimen is changed, THEN there should be an assessment of the effectiveness of treatment at or before the next outpatient visit with that provider or at another cancer-related outpatient visit.	Community/Primary Care	Process	NI	NI	Cancer	NI	NI	NI	NI
Amador, 2019	IF an outpatient with cancer not receiving chemotherapy or radiation is treated for nausea or vomiting with an antiemetic medication, THEN the effectiveness of treatment should be evaluated before or on the next visit to the same outpatient site.	Community/Primary Care	Process	NI	NI	Cancer	NI	NI	NI	NI
Amador, 2019	IF depression is diagnosed in a cancer patient, THEN a treatment plan for depression should be documented	Community/Primary Care	Process	NI	NI	Cancer	NI	NI	NI	NI
Amador, 2019	Palliative care should be accessible to all patients and families with a cancer diagnosis, in a timely manner, throughout the entire duration of their disease	Community/Primary Care	Outcome	Number of cases enrolled in palliative care within three days prior to death	All cases enrolled in palliative care	Cancer	NI	NI	NI	NI
Amador, 2019	Palliative care will be accessible to all patients and families with a cancer diagnosis, in a timely manner, throughout the entire duration of their disease.	Community/Primary Care	Outcome	Number of cases enrolled in palliative care	All cases	Cancer	NI	NI	NI	NI
Amador, 2019	IF a cancer patient has a cancer-related outpatient visit THEN there should be screening for the presence or absence and intensity of pain using a numeric pain score.	Community/Primary Care	Process	NI	NI	Cancer	NI	NI	NI	NI
Amador, 2019	IF a cancer patient with a malignant pleural effusion undergoes thoracentesis, THEN there should be a repeat assessment of dyspnea within 1 week	Community/Primary Care	Process	NI	NI	Cancer	NI	NI	NI	NI
Amador, 2019	IF a patient with cancer is treated for depression, THEN response to therapy should be documented within 6 week	Community/Primary Care	Process	NI	NI	Cancer	NI	NI	NI	NI
Amador, 2019	IF a patient with cancer pain is started on a long-acting opioid formulation, THEN a short-acting opioid formulation for breakthrough pain should also be provided	Community/Primary Care	Process	NI	NI	Cancer	NI	NI	NI	NI
Amador, 2019	IF a patient with cancer pain is started on chronic opioid treatment THEN s/he should be offered either a prescription or nonprescription bowel regimen within 24 hours OR there should be documented contraindication to a bowel regimen	Community/Primary Care	Process	NI	NI	Cancer	NI	NI	NI	NI
Amador, 2019	IF an outpatient with primary lung cancer or advanced cancer reports new or worsening dyspnea, THEN s/he should be offered symptomatic management or treatment directed at an underlying cause within 1 month.	Community/Primary Care	Process	NI	NI	Cancer	NI	NI	NI	NI
Amador, 2019	Multidisciplinary care is considered an element of quality cancer care as it provides patients with access to practitioners with different perspectives and skill sets in order to achieve holistic care. Examples may include nursing services, social work, specialised medical services. A high proportion may indicate poor quality care	Community/Primary Care	Process	Sum of GP visits for the entire cohort	Sum of physician visits for the entire cohort	Cancer	NI	NI	NI	NI
Joling, 2018	IF a female VE has a new diagnosis of breast cancer, THEN there should be documentation of a discussion regarding: •Surgical options and goals of therapy •Posttreatment quality of life •Functional outcomes •Risk and benefits of adjuvant therapy	Community/Primary Care	Process	Female VEs with a documentation of a discussion regarding: •Surgical options and goals of therapy •Posttreatment quality of life •Functional outcomes •Risk and benefits of adjuvant therapy	Female VEs having a new diagnosis of breast cancer	Cancer	NI	NI	NI	NI
Joling, 2018	IF a female VE has had a total hysterectomy and has a Papanicolaou smear, THEN the reason for the Papanicolaou smear should be documented.	Community/Primary Care	Process	Female VEs with documentation of the reason for the Papanicolaou smear	Female VEs who have had a total hysterectomy and have a Papanicolaou smear	Cancer	NI	NI	NI	NI
Joling, 2018	IF a female VE has symptomatic multifocal metastatic hormone-refractory breast cancer or symptomatic hormone receptor–negative breast cancer with extensive visceral metastasis, THEN treatment with systemic chemotherapy should be offered.	Community/Primary Care	Process	Female VEs who are offered treatment with systemic chemotherapy	Female VEs having symptomatic multifocal metastatic hormone-refractory breast cancer or symptomatic hormone receptor–negative breast cancer with extensive visceral metastasis	Cancer	NI	NI	NI	NI
Joling, 2018	IF a female VE is diagnosed with advanced breast cancer with symptomatic or osteolytic bone metastasis, THEN bisphosphonate treatment should be offered.	Community/Primary Care	Process	Female VEs who are offered bisphosphonate treatment	Female VEs diagnosed with advanced breast cancer with symptomatic or osteolytic bone metastasis	Cancer	NI	NI	NI	NI
Joling, 2018	IF a female VE is diagnosed with advanced estrogen receptor–positive breast cancer with bone metastasis and without extensive visceral involvement, THEN endocrine therapy should be offered.	Community/Primary Care	Process	Female VEs who are offered endocrine therapy	Female VEs diagnosed with advanced estrogen receptor–positive breast cancer with bone metastasis and without extensive visceral involvement	Cancer	NI	NI	NI	NI
Joling, 2018	IF a female VE is diagnosed with breast cancer, THEN comorbid illnesses should be evaluated.	Community/Primary Care	Process	Female VEs with an evaluation of comorbid illnesses	Female VEs diagnosed with breast cancer	Cancer	NI	NI	NI	NI
Joling, 2018	IF a female VE is diagnosed with breast cancer, THEN physical and psychosocial performance status should be evaluated.	Community/Primary Care	Process	Female VEs with evaluation of physical and psychosocial performance status	Female VEs diagnosed with breast cancer	Cancer	NI	NI	NI	NI
Joling, 2018	IF a female VE is diagnosed with ductal carcinoma in situ or early-stage invasive breast cancer, THEN breast-conserving surgery should be offered.	Community/Primary Care	Process	Female VEs who are offered reast-conserving surgery	Female VEs diagnosed with ductal carcinoma in situ or early-stage invasive breast cancer	Cancer	NI	NI	NI	NI
Joling, 2018	IF a female VE is diagnosed with early-stage invasive breast cancer and undergoes a lumpectomy, THEN breast radiation therapy should be discussed.	Community/Primary Care	Process	Female VEs with a discussion of breast radiation therapy	Female VEs diagnosed with early-stage invasive breast cancer and who are undergoing lumpectomy	Cancer	NI	NI	NI	NI
Joling, 2018	IF a female VE is diagnosed with early-stage locally invasive breast cancer (Stage I–III) and chemotherapy is planned, THEN the patient should undergo axillary staging with a sentinel lymph node biopsy or a complete axillary lymph node dissection at the time of surgery.	Community/Primary Care	Process	Patients who undergo axillary staging with a sentinel lymph node biopsy or a complete axillary lymph node dissection at the time of surgery	Female VEs diagnosed with early-stage locally invasive breast cancer (Stage I–III) and for whom chemotherapy is planned	Cancer	NI	NI	NI	NI
Joling, 2018	IF a female VE is diagnosed with estrogen receptor–positive locally invasive breast cancer larger than 1 cm, THEN adjuvant hormonal therapy should be offered.	Community/Primary Care	Process	Female VEs who are offered adjuvant hormonal therapy	Female VEs diagnosed with estrogen receptor–positive locally invasive breast cancer larger than 1 cm	Cancer	NI	NI	NI	NI
Joling, 2018	IF a female VE is diagnosed with invasive breast cancer with a tumor larger than 5 cm or four or more positive lymph nodes and undergoes mastectomy, THEN postoperative radiation therapy should be discussed within 2 months after surgery or after chemotherapy.	Community/Primary Care	Process	Female VEs with a discussion of postoperative radiation therapy within 2 months after surgery or after chemotherapy	Female VEs diagnosed with invasive breast cancer with a tumor larger than 5 cm or four or more positive lymph nodes and who are undergoing mastectomy	Cancer	NI	NI	NI	NI
Joling, 2018	IF a female VE is diagnosed with locally invasive breast cancer and chemotherapy is planned, THEN at the time of diagnosis, HER-2/neu receptor status should be evaluated.	Community/Primary Care	Process	Female VEs with an evaluation of HER-2/neu receptor status at the time of diagnosis	Female VEs diagnosed with locally invasive breast cancer and for whom chemotherapy is planned	Cancer	NI	NI	NI	NI
Joling, 2018	IF a female VE is diagnosed with locally invasive breast cancer, chemotherapy is planned, and she has a score of 2+ for HER-2/neu overexpression according to immunohistochemistry testing, THEN HER-2/neu receptor status should be confirmed using fluorescence in situ hybridization.	Community/Primary Care	Process	Female VEs with a confirmed HER-2/neu receptor status using fluorescence in situ hybridization	Female VEs diagnosed with locally invasive breast cancer, for whom chemotherapy is planned, and who have a score of 2+ for HER-2/neu overexpression according to immunohistochemistry testing	Cancer	NI	NI	NI	NI
Joling, 2018	IF a female VE is diagnosed with locally invasive breast cancer, THEN the estrogen and progesterone receptor status of the tumor should be documented.	Community/Primary Care	Process	Female VEs with a documentation of the estrogen and progesterone receptor status of the tumor	Female VEs diagnosed with locally invasive breast cancer	Cancer	NI	NI	NI	NI
Joling, 2018	IF a female VE is diagnosed with locally invasive breast cancer, THEN tumor size, grade, and margins should be recorded after surgery.	Community/Primary Care	Process	Female VEs with a record of tumor size, grade, and margins after surgery	Female VEs diagnosed with locally invasive breast cancer	Cancer	NI	NI	NI	NI
Joling, 2018	IF a female VE is diagnosed with nonmetastatic breast cancer and receives primary treatment, THEN she should not receive follow-up surveillance with imaging (e.g., computed tomography (CT) scan) or laboratory studies (e.g., CA 15–3, CA 27.29, CEA).	Community/Primary Care	Process	Female VEs who did not receive follow-up surveillance with imaging (e.g., computed tomography (CT) scan) or laboratory studies (e.g., CA 15–3, CA 27.29, CEA)	Female VEs diagnosed with nonmetastatic breast cancer and receiving primary treatment	Cancer	NI	NI	NI	NI
Joling, 2018	IF a female VE is diagnosed with only lobular carcinoma in situ, THEN further surgical resection should not be performed.	Community/Primary Care	Process	Female VEs in whom no further surgical resection is performed	Female VEs diagnosed with only lobular carcinoma in situ	Cancer	NI	NI	NI	NI
Joling, 2018	IF a female VE with a life expectancy of longer than 5 years is diagnosed with locally invasive breast cancer with four or more positive lymph nodes, THEN adjuvant chemotherapy should be offered.	Community/Primary Care	Process	Female VEs who are offered adjuvant chemotherapy	Female VEs with a life expectancy of longer than 5 years diagnosed with locally invasive breast cancer with four or more positive lymph nodes	Cancer	NI	NI	NI	NI
Joling, 2018	IF a female VE with locally invasive breast cancer has symptoms of bone pain, elevated serum alkaline phosphatase, tumor size greater than 5 cm, or positive lymph nodes, THEN radiographic bone imaging should be performed during the staging examination.	Community/Primary Care	Process	Female VEs with a performed radiographic bone imaging during the staging examination	Female VEs with locally invasive breast cancer having symptoms of bone pain, elevated serum alkaline phosphatase, tumor size greater than 5 cm, or positive lymph nodes	Cancer	NI	NI	NI	NI
Joling, 2018	IF a female VE with locally invasive breast cancer is treated with a mastectomy, THEN she should be offered breast reconstruction.	Community/Primary Care	Process	Female VEs who are offered breast reconstruction	Female VEs with locally invasive breast cancer who are treated with a mastectomy	Cancer	NI	NI	NI	NI
Joling, 2018	IF a female VE with normal cardiac function and a life expectancy longer than 5 years is diagnosed with locally invasive breast cancer with positive lymph nodes and HER-2/neu receptor overexpression, THEN adjuvant chemotherapy with trastuzumab should be offered.	Community/Primary Care	Process	Female VEs who are offered adjuvant chemotherapy with trastuzumab	Female VEs with normal cardiac function and a life expectancy longer than 5 years who are diagnosed with locally invasive breast cancer with positive lymph nodes and HER-2/neu receptor overexpression	Cancer	NI	NI	NI	NI
Joling, 2018	IF a female VE with normal cardiac function with HER-2/neu-positive metastatic breast cancer is treated with systemic chemotherapy, THEN trastuzumab should be offered.	Community/Primary Care	Process	Female VEs who are offered trastuzumab	Female VEs with normal cardiac function with HER-2/neu-positive metastatic breast cancer who are treated with systemic chemotherapy	Cancer	NI	NI	NI	NI
Joling, 2018	IF a VE presents for a cancer-related physician visit, including visits for chemotherapy or radiation, THEN pain should be assessed.	Community/Primary Care	Process	VEs with an assessment of pain	VEs presenting for a cancer-related physician visit, including visits for chemotherapy or radiation	Cancer	NI	NI	NI	NI
Joling, 2018	IF a VE with end-stage metastatic cancer has obstructive GI symptoms, THEN the medical record should document a plan for management of worsening or emergent nausea and vomiting.	Community/Primary Care	Process	VEs with a medical record that documents a plan for management of worsening or emergent nausea and vomiting.	VEs with end-stage metastatic cancer having obstructive GI symptoms	Cancer	NI	NI	NI	NI
Joling, 2018	IF a VE with end-stage metastatic cancer is treated with opiates for pain, THEN the medical record should document a plan for management of worsening or emergent pain.	Community/Primary Care	Process	VEs with a medical record that documents a plan for management of worsening or emergent pain	VEs with end-stage metastatic cancer who are treated with opiates for pain	Cancer	NI	NI	NI	NI
Joling, 2018	IF an outpatient VE with cancer presents with severe pain (score >5 on a 0–10 scale or similar quantifiable measurement), THEN an adjustment of pain treatment should occur	Community/Primary Care	Process	Outpatient VEs with an adjustment of pain treatment	Outpatient VEs with cancer presenting with severe pain (score >5 on a 0–10 scale or similar quantifiable measurement)	Cancer	NI	NI	NI	NI
Canadian Institute for Health Information, 2012	Percentage of patient population, age 50 to 74, who had a screening test ordered for colon cancer	Community/Primary Care	Process	Number of individuals in the denominator who had a screening test for colon cancer ordered within an appropriate time frame. Inclusions  Individual is in the denominator  Individual who had at least one of the following screening tests ordered:  Fecal occult blood test (FOBT) within the past 24 months  Sigmoidoscopy within the past 5 years  Colonoscopy within the past 10 years Exclusions None	Number of primary health care (PHC) clients/patients, age 50 to 74. Inclusions  PHC client/patient  Age of individual is between 50 and 74 years Exclusions None	Cancer	NI	NI	NI	NI
Canadian Institute for Health Information, 2012	Percentage of population, age 50 to 74, who reported having received a screening test for colon cancer	Community/Primary Care	Process	Number of individuals in the denominator who reported having received a screening test for colon cancer within the past 24 months. Inclusions  Individual is in the denominator  Individual reported having received at least one of the following screening tests:  Fecal occult blood test (FOBT) within the past 24 months  Colonoscopy or sigmoidoscopy within the past 10 years Exclusions None	Number of respondents, age 50 to 74. Inclusions  Age of individual is between 50 and 74 years Exclusions None	Cancer	NI	NI	NI	NI
Schneberk, 2022	Adjuvant chemotherapy offered if female vulnerable elder's life expectancy is > 5 years in breast cancer with 4 or more positive lymph nodes	Community/Primary Care	Process	NI	NI	Cancer	NI	NI	NI	NI
Schneberk, 2022	Adjuvant chemotherapy with trastuzumab offered if female vulnerable elder has normal cardiac function and a life expectancy > 5 years in breast cancer with positive lymph nodes and her2/neu receptor overexpression	Community/Primary Care	Process	NI	NI	Cancer	NI	NI	NI	NI
Schneberk, 2022	Adjuvant hormonal therapy offered if a female vulnerable elder has estrogen receptor-positive locally invasive breast cancer > 1 cm	Community/Primary Care	Process	NI	NI	Cancer	NI	NI	NI	NI
Schneberk, 2022	Avoid follow-up surveillance with imaging or laboratory studies if female vulnerable elder is diagnosed with nonmetastatic breast cancer and receives primary treatment	Community/Primary Care	Process	NI	NI	Cancer	NI	NI	NI	NI
Schneberk, 2022	Avoid surgical resection if female vulnerable elder is diagnosed with only lobular carcinoma in situ	Community/Primary Care	Process	NI	NI	Cancer	NI	NI	NI	NI
Schneberk, 2022	Breast radiation therapy discussion if female vulnerable elder has undergone a lumpectomy in breast cancer	Community/Primary Care	Process	NI	NI	Cancer	NI	NI	NI	NI
Schneberk, 2022	Colorectal cancer screening discussion documentation in vulnerable elders younger than 70	Community/Primary Care	Process	NI	NI	Cancer	NI	NI	NI	NI
Schneberk, 2022	Her-2/neu receptor status confirmed using fluorescence in situ hybridization if chemotherapy is planned and female vulnerable elder has a score of 2 or more on her-2/neu overexpression according to immunohistochemistry testing if diagnosed with locally invasive breast cancer	Community/Primary Care	Process	NI	NI	Cancer	NI	NI	NI	NI
Schneberk, 2022	Pain treatment adjustment if an outpatient vulnerable elder with cancer presents with severe pain	Community/Primary Care	Process	NI	NI	Cancer	NI	NI	NI	NI
Schneberk, 2022	Physical and psychosocial performance status evaluation if female vulnerable elder diagnosed with breast cancer	Community/Primary Care	Process	NI	NI	Cancer	NI	NI	NI	NI
Schneberk, 2022	Plan for management of worsening or emergent nausea and vomiting documentation if vulnerable elder with end-stage metastatic cancer has obstructive GI symptoms	Community/Primary Care	Process	NI	NI	Cancer	NI	NI	NI	NI
Schneberk, 2022	Postoperative adjuvant chemotherapy, radiation therapy, or both provided if vulnerable elder had surgical resection for stage ii or iii rectal cancer and did not receive neoadjuvant radiation or chemotherapy	Community/Primary Care	Process	NI	NI	Cancer	NI	NI	NI	NI
Schneberk, 2022	Postoperative radiation therapy discussed if a female vulnerable elder has a tumor > 5 cm or 4 or more positive lymph nodes and undergoes mastectomy if diagnosed with invasive breast cancer	Community/Primary Care	Process	NI	NI	Cancer	NI	NI	NI	NI
Schneberk, 2022	Radiographic bone imaging performed during the staging examination if female vulnerable elder has symptoms of bone pain, elevated serum alkaline phosphatase, tumor size > 5 cm, or positive lymph nodes if diagnosed with locally invasive breast cancer	Community/Primary Care	Process	NI	NI	Cancer	NI	NI	NI	NI
Schneberk, 2022	Reason for the papanicolaou smear documented if female vulnerable elder has had a total hysterectomy and has a papanicolaou smear	Community/Primary Care	Process	NI	NI	Cancer	NI	NI	NI	NI
Schneberk, 2022	Surgical options, posttreatment quality of life, functional outcomes, and risk and benefits of adjuvant therapy discussion if female vulnerable elder is newly diagnosed with breast cancer	Community/Primary Care	Process	NI	NI	Cancer	NI	NI	NI	NI
Schneberk, 2022	Physical and psychosocial performance status evaluation if female vulnerable elder diagnosed with breast cancer	Community/Primary Care	Process	NI	NI	Cancer	NI	NI	NI	NI
Schneberk, 2022	Co-morbid illness evaluation if female vulnerable elder is diagnosed with breast cancer	Community/Primary Care	Process	NI	NI	Cancer	NI	NI	NI	NI
Schneberk, 2022	Surgical options, posttreatment quality of life, functional outcomes, and risk and benefits of adjuvant therapy discussion if female vulnerable elder is newly diagnosed with breast cancer	Community/Primary Care	Process	NI	NI	Cancer	NI	NI	NI	NI
Schneberk, 2022	Tumor size, grade, and margins documentation after surgery if diagnosed with locally invasive breast cancer	Community/Primary Care	Process	NI	NI	Cancer	NI	NI	NI	NI
Schneberk, 2022	Estrogen and progesterone receptor status of the tumor documentation if diagnosed with locally invasive breast cancer	Community/Primary Care	Process	NI	NI	Cancer	NI	NI	NI	NI
Schneberk, 2022	HER-2/neu receptor status evaluation if planning chemotherapy for breast cancer	Community/Primary Care	Process	NI	NI	Cancer	NI	NI	NI	NI
Schneberk, 2022	HER-2/neu receptor status confirmed using fluorescence in situ hybridization if chemotherapy is planned and female vulnerable elder has a score of 2 or more on HER-2/neu overexpression according to immunohistochemistry testing if diagnosed with locally invasive breast cancer	Community/Primary Care	Process	NI	NI	Cancer	NI	NI	NI	NI
Schneberk, 2022	Radiographic bone imaging performed during the staging examination if female vulnerable elder has symptoms of bone pain, elevated serum alkaline phosphatase, tumor size > 5 cm, or positive lymph nodes if diagnosed with locally invasive breast cancer	Community/Primary Care	Process	NI	NI	Cancer	NI	NI	NI	NI
Schneberk, 2022	Axillary staging with a sentinel lymph node biopsy or complete axillary lymph node dissection at the time of surgery if chemotherapy is planned in breast cancer stage I-III	Community/Primary Care	Process	NI	NI	Cancer	NI	NI	NI	NI
Schneberk, 2022	Avoid surgical resection if female vulnerable elder is diagnosed with only lobular carcinoma in situ	Community/Primary Care	Process	NI	NI	Cancer	NI	NI	NI	NI
Schneberk, 2022	Breast-conserving surgery offered in ductal carcinoma in situ or early-stage invasive breast cancer	Community/Primary Care	Process	NI	NI	Cancer	NI	NI	NI	NI
Schneberk, 2022	Breast reconstruction offered if treated with mastectomy in breast cancer	Community/Primary Care	Process	NI	NI	Cancer	NI	NI	NI	NI
Schneberk, 2022	Breast radiation therapy discussion if female vulnerable elder has undergone a lumpectomy in breast cancer	Community/Primary Care	Process	NI	NI	Cancer	NI	NI	NI	NI
Schneberk, 2022	Postoperative radiation therapy discussed if a female vulnerable elder has a tumor > 5 cm or 4 or more positive lymph nodes and undergoes mastectomy if diagnosed with invasive breast cancer (within 2 months after surgery or after chemotherapy)	Community/Primary Care	Process	NI	NI	Cancer	NI	NI	NI	NI
Schneberk, 2022	Adjuvant hormonal therapy offered if a female vulnerable elder has estrogen receptor-positive locally invasive breast cancer > 1 cm	Community/Primary Care	Process	NI	NI	Cancer	NI	NI	NI	NI
Schneberk, 2022	Adjuvant chemotherapy offered if female vulnerable elder's life expectancy is > 5 years in breast cancer with 4 or more positive lymph nodes	Community/Primary Care	Process	NI	NI	Cancer	NI	NI	NI	NI
Schneberk, 2022	Adjuvant chemotherapy with trastuzumab offered if female vulnerable elder has normal cardiac function and a life expectancy > 5 years in breast cancer with positive lymph nodes and HER2/neu receptor overexpression	Community/Primary Care	Process	NI	NI	Cancer	NI	NI	NI	NI
Schneberk, 2022	Avoid follow-up surveillance with imaging or laboratory studies if female vulnerable elder is diagnosed with nonmetastatic breast cancer and receives primary treatment (e.g.,CA 15–3, CA 27.29, CEA)	Community/Primary Care	Process	NI	NI	Cancer	NI	NI	NI	NI
Schneberk, 2022	Bisphosphonate treatment offered if diagnosed with advanced breast cancer with symptomatic or osteolytic bone metastasis	Community/Primary Care	Process	NI	NI	Cancer	NI	NI	NI	NI
Schneberk, 2022	Endocrine therapy offered in advanced estrogen receptor–positive breast cancer with bone metastasis and without extensive visceral involvement	Community/Primary Care	Process	NI	NI	Cancer	NI	NI	NI	NI
Schneberk, 2022	Systemic chemotherapy treatment offered in symptomatic multifocal metastatic hormone-refractory breast cancer or symptomatic hormone receptor–negative breast cancer with extensive visceral metastasis	Community/Primary Care	Process	NI	NI	Cancer	NI	NI	NI	NI
Schneberk, 2022	Trastuzumab offered if female vulnerable elder has normal cardiac function with HER-2/neu-positive metastatic breast cancer and is treated with systemic chemotherapy	Community/Primary Care	Process	NI	NI	Cancer	NI	NI	NI	NI
Schneberk, 2022	Colorectal cancer screening discussion documentation in vulnerable elders younger than 70	Community/Primary Care	Process	NI	NI	Cancer	NI	NI	NI	NI
Schneberk, 2022	Physical and psychosocial performance status evaluation if diagnosed with colorectal cancer	Community/Primary Care	Process	NI	NI	Cancer	NI	NI	NI	NI
Schneberk, 2022	Comorbid illness evaluation if diagnosed with colorectal cancer	Community/Primary Care	Process	NI	NI	Cancer	NI	NI	NI	NI
Schneberk, 2022	Pretreatment carcinoembryonic antigen level if candidate for therapy if diagnosed with colorectal cancer	Community/Primary Care	Process	NI	NI	Cancer	NI	NI	NI	NI
Schneberk, 2022	Pretreatment imaging with a CT scan or similar of the abdomen and pelvis if candidate for elective resection of the primary tumor and elevated (or unknown) CEA in new diagnosis of colon or rectal cancer	Community/Primary Care	Process	NI	NI	Cancer	NI	NI	NI	NI
Schneberk, 2022	Pelvic imaging performed using ultrasound (endoscopic ultrasound or transrectal ultrasound), magnetic resonance imaging, or CT if candidate for elective resection of the primary tumor in new diagnosis of rectal cancer	Community/Primary Care	Process	NI	NI	Cancer	NI	NI	NI	NI
Schneberk, 2022	Total colonic examination before surgery if candidate for potential cure in newly diagnosed colorectal cancer	Community/Primary Care	Process	NI	NI	Cancer	NI	NI	NI	NI
Schneberk, 2022	Total colonic examination within 6 months after surgery if colorectal cancer resection for cure and total colonic examination was not performed preoperatively (e.g., because of an obstructing lesion)	Community/Primary Care	Process	NI	NI	Cancer	NI	NI	NI	NI
Schneberk, 2022	Surgical options and goals of therapy discussion if newly diagnosed colorectal cancer	Community/Primary Care	Process	NI	NI	Cancer	NI	NI	NI	NI
Schneberk, 2022	Posttreatment quality of life discussion if newly diagnosed colorectal cancer	Community/Primary Care	Process	NI	NI	Cancer	NI	NI	NI	NI
Schneberk, 2022	Functional outcomes discussion if newly diagnosed colorectal cancer	Community/Primary Care	Process	NI	NI	Cancer	NI	NI	NI	NI
Schneberk, 2022	Risks and benefits of adjunctive therapy discussion if newly diagnosed colon cancer	Community/Primary Care	Process	NI	NI	Cancer	NI	NI	NI	NI
Schneberk, 2022	Risks and benefits of neoadjuvant therapy discussion if newly diagnosed rectal cancer	Community/Primary Care	Process	NI	NI	Cancer	NI	NI	NI	NI
Schneberk, 2022	Final pathology and indications for further treatment discussion with qualified physician if undergone surgery for colorectal cancer	Community/Primary Care	Process	NI	NI	Cancer	NI	NI	NI	NI
Schneberk, 2022	Alternative treatment plan and notation not a candidate for surgical therapy if new diagnosis of colorectal cancer	Community/Primary Care	Process	NI	NI	Cancer	NI	NI	NI	NI
Schneberk, 2022	Prognosis and end-of-life discussions documentation if incurable, metastatic colorectal cancer	Community/Primary Care	Process	NI	NI	Cancer	NI	NI	NI	NI
Schneberk, 2022	Preoperative assessment of the mass if being treated surgically in rectal cancer (e.g., rectal examination or flexible sigmoidoscopy)	Community/Primary Care	Process	NI	NI	Cancer	NI	NI	NI	NI
Schneberk, 2022	Ostomy sited preoperatively and documented in the medical record if elective abdominal perineal resection or other procedure with planned creation of an ostomy in new diagnosis of colorectal cancer (e.g., enterostomal therapy or operative note)	Community/Primary Care	Process	NI	NI	Cancer	NI	NI	NI	NI
Schneberk, 2022	Adjuvant chemotherapy if stage III colon cancer (within 4 months of surgery)	Community/Primary Care	Process	NI	NI	Cancer	NI	NI	NI	NI
Schneberk, 2022	Preoperative neoadjuvant chemotherapy and radiation therapy given if candidate for surgery in stage II or III mid-low rectal cancer	Community/Primary Care	Process	NI	NI	Cancer	NI	NI	NI	NI
Schneberk, 2022	Postoperative adjuvant chemotherapy, radiation therapy, or both within 4 months if surgical resection for Stage II or III rectal cancer and did not receive neoadjuvant radiation or chemotherapy	Community/Primary Care	Process	NI	NI	Cancer	NI	NI	NI	NI
Schneberk, 2022	History and physical examination performed if resection for cure in stage I or greater colorectal cancer (every 6 months for the first 2 years and annually during years 3-5)	Community/Primary Care	Process	NI	NI	Cancer	NI	NI	NI	NI
Schneberk, 2022	CEA level performed if resection for cure in stage I or greater colorectal cancer (every 6 months for the first 2 years after surgery and annually during Years 3-5)	Community/Primary Care	Process	NI	NI	Cancer	NI	NI	NI	NI
Schneberk, 2022	Colonoscopy performed if colorectal cancer resection for cure (within 3 years after surgery)	Community/Primary Care	Process	NI	NI	Cancer	NI	NI	NI	NI
Schneberk, 2022	Further examination initiated if prior colorectal cancer resection for cure and has a CEA greater than 7.5 (confirmed by retesting if < 10; e.g., colonoscopy, radiological imaging)	Community/Primary Care	Process	NI	NI	Cancer	NI	NI	NI	NI
Schneberk, 2022	Identification of a physician or a clinic to call for medical care or know the telephone number or other mechanism to reach this source of care	Community/Primary Care	Process	NI	NI	Cancer	NI	NI	NI	NI
Smith et al., 2007, as cited in Schneberk, 2022	ALL homebound patients should be offered screening for colorectal cancer at least once with fecal occult blood testing or should have had sigmoidoscopy in the last 5 years or colonoscopy in the last 10 years.	Community/Primary Care	Process	NI	NI	Cancer	NI	NI	NI	NI
Amador, 2019	Proportion admitted to hospice for less than 3 days.	Continuing Care	Outcome	Patients who died from cancer and spent fewer than three days in hospice	Patients who died from cancer who were admitted to hospice	Cancer	NI	NI	NI	NI
Amador, 2019	Proportion not admitted to hospice	Continuing Care	Outcome	Patients who died from cancer without being admitted to hospice	Patients who died from cancer	Cancer	NI	NI	NI	NI
Askari, 2011	ALL vulnerable elders should be offered screening for colorectal cancer at least once with fecal occult blood testing or should have had sigmoidoscopy in the past 5 years or colonoscopy in the past 10 years	Prevention/Promotion/Population/Public Health	Process	NI	NI	Cancer	NI	NI	NI	NI
Askari, 2011	IF a female vulnerable elder is younger than age 70 years, THEN she should be offered mammographic screening for breast cancer every 2 years	Prevention/Promotion/Population/Public Health	Process	NI	NI	Cancer	NI	NI	NI	NI
Public Health, 2013	Proportion of people (aged 50-74) reporting a colorectal cancer screening in the past 2 years	Prevention/Promotion/Population/Public Health	Outcome	NI	NI	Cancer	NI	NI	NI	NI
Public Health, 2013	Proportion of men (aged 50-74) reporting a colorectal cancer screening in the past 2 years	Prevention/Promotion/Population/Public Health	Outcome	NI	NI	Cancer	NI	NI	NI	NI
Public Health, 2013	Proportion of women (aged 50-74) reporting a colorectal cancer screening in the past 2 years	Prevention/Promotion/Population/Public Health	Outcome	NI	NI	Cancer	NI	NI	NI	NI
Public Health, 2013	Proportion of persons (aged 50-74) with low education level reporting a colorectal cancer screening in the past 2 years	Prevention/Promotion/Population/Public Health	Outcome	NI	NI	Cancer	NI	NI	NI	NI
Public Health, 2013	Proportion of persons (aged 50-74) with medium education level reporting a colorectal cancer screening in the past 2 years	Prevention/Promotion/Population/Public Health	Outcome	NI	NI	Cancer	NI	NI	NI	NI
Public Health, 2013	Proportion of persons (aged 50-74) with high education level reporting a colorectal cancer screening in the past 2 years	Prevention/Promotion/Population/Public Health	Outcome	NI	NI	Cancer	NI	NI	NI	NI
Health Quality Ontario, 2019	Percentage of screen eligible female patients aged 52 to 69 years who had a mammogram within the past two years.	Prevention/Promotion/Population/Public Health	Process	Total number of screen-eligible women aged 52 to 69 years, who have completed at least one mammogram in the past two years	Total number of screen-eligible women, aged 52 to 69 years	Cancer	NI	NI	NI	NI
Health Quality Ontario, 2019	Percentage of Ontario screen-eligible women, 21-69 years old, who have completed at least one Pap test in a 42 month period.	Prevention/Promotion/Population/Public Health	Process	Total number of Ontario screen-eligible women, 21-69 years old, who have completed at least one Pap test in a 42 month period	Total number of Ontario screen-eligible women, 21-69 years old in the reporting period	Cancer	NI	Adjustment (risk, age/sex standardization)-	NI	NI
Health Quality Ontario, 2019	Percentage of Ontario screen-eligible individuals, 50-74 years old, who were overdue for colorectal screening in each calendar year.	Prevention/Promotion/Population/Public Health	Process	Number of Ontario screen-eligible individuals, 50-74 years old, who were overdue for colorectal screening by the end of the calendar year defined as not having any of the following: - Fecal Occult Blood Test (FOBT) in the last 2 years - Colonoscopy in the last 10 years - Flexible sigmoidoscopy in the last 10 years	Number of Ontario screen-eligible individuals, aged 50 to 74 years in the calendar year	Cancer	NI	Risk adjustment	NI	NI
Health Quality Ontario, 2019	Percentage of Ontario screen-eligible women who completed at least one Pap test in 42-month period QIP.	Prevention/Promotion/Population/Public Health	Process	Total number of Ontario screen-eligible women, 21-69 years old, who have completed at least one Pap test in a 42 month time frame.	Total number of Ontario screen-eligible women, 21-69 years old, in the reporting period.	Cancer	NI	NI	NI	NI
Health Quality Ontario, 2019	Percentage of screen eligible patients aged 50 to 74 years who had a FOBT within the past two years, other investigations (i.e. flexible sigmoidoscopy) within the past 10 years or a colonoscopy within the past 10 years.	Prevention/Promotion/Population/Public Health	Process	Number of screen-eligible individuals who had a FOBT within past two years, other investigations (e.g. flexible sigmoidoscopy) within the past 10 years, or a colonoscopy within the past 10 years.	Number of screen-eligible patients aged 50 to 74 years.	Cancer	NI	NI	NI	NI
Joling, 2018	IF a female VE is younger than age 70, THEN she should be offered mammographic screening for breast cancer every 2 years.	Prevention/Promotion/Population/Public Health	Process	Female VEs who are offered mammographic screening for breast cancer every 2 years	Female VEs younger than age 70	Cancer	NI	NI	NI	NI
Kootenay Boundary Division of Family Practice, 2016	% of eligible patients receiving disease screenings over a specific time frame (e.g. breast cancer, cervical cancer, prostate cancer, colorectal cancer)	Prevention/Promotion/Population/Public Health	Outcome	NI	NI	Cancer	NI	NI	NI	NI
Manitoba health, seniors and active living, 2020	Breast Cancer Screening: Percentage of female enrolled patients 50 to 74 years of age without mammography exemptions who have had a mammography test within the past 24 months	Prevention/Promotion/Population/Public Health	Outcome	Female enrolled patients 50 to 74 years of age without mammography exemptions who have had a mammography test within the past 24 months Count if ((extract date - last Mammography test <=24 months) and (50<= enrolled patient age <=74) and (Gender = F) and (Mammography Exemption = false))	Female enrolled patients 50 to 74 years of age without mammography exemptions Count if (50<= enrolled patient age <=74) and (Gender = F) and (Mammography Exemption = false)	Cancer	NI	NI	NI	NI
Manitoba health, seniors and active living, 2020	Colon Cancer Screening: Percentage of enrolled patients 50 to 74 years of age who have had a FOBT in the past 24 months or colonoscopy in the last 10 years or flexible sigmoidoscopy in the last 10 years	Prevention/Promotion/Population/Public Health	Outcome	Enrolled patients 50 to 74 years of age who have had an FOBT test in the past 24 months or colonoscopy or flexible sigmoidoscopy in the last 10 years Count if (((extract date – last FOBT test <= 24 months) or (extract date – last colonoscopy date <= 10 years) or (extract date – last flexible sigmoidoscopy <= 10 years) and (50<= enrolled patient age <=74))	Enrolled patients 50 to 74 years of age Count if (50<= enrolled patient age <=74)	Cancer	NI	NI	NI	NI
National Health Service Digital, 2019	Five-year survival from breast, lung and colorectal cancer	Prevention/Promotion/Population/Public Health	Outcome	the observed survival	the survival that would have been expected	Cancer	NI	Risk adjustment	NI	NI
National Health Service Digital, 2019	Number of adults diagnosed with any type of cancer in a year who are still alive one year after diagnosis	Prevention/Promotion/Population/Public Health	Outcome	NI	NI	Cancer	NI	Risk adjustment	NI	NI
National Health Service Digital, 2019	One-year survival from all cancers	Prevention/Promotion/Population/Public Health	Outcome	All patients diagnosed in the diagnosis period are followed up one year later.	NI	Cancer	NI	Risk adjustment	NI	NI
National Health Service Digital, 2019	One-year survival from breast, lung and colorectal cancer	Prevention/Promotion/Population/Public Health	Outcome	All patients diagnosed in the diagnosis period are followed up one year later.	NI	Cancer	NI	Risk adjustment	NI	NI
National Health Service Digital, 2019	Under 75 mortality rate from cancer	Prevention/Promotion/Population/Public Health	Outcome	Number of deaths for which cancer is given as the underlying cause of death (ICD-10 C00- C97), registered in the respective calendar year(s). The data are based on the original causes of death recorded on the death certificate rather than the final amended causes.	2011 Census-based mid-year population estimates for all calendar years.	Cancer	NI	Risk adjustment	NI	NI
Canadian Institute for Health Information, 2012	Percentage of female patient population, age 50 to 74, who had a mammogram ordered.	Prevention/Promotion/Population/Public Health	Process	Number of individuals in the denominator who had a mammogram ordered within the past 36 months. Inclusions  Individual is in the denominator  Individual had a mammogram ordered within the past 36 months Exclusions None	Number of female primary health care (PHC) clients/ patients age 50 to 74. Inclusions  PHC client/patient  Sex of individual is female  Age of individual is between 50 and 74 years Exclusions  Individual has had a bilateral mastectomy	Cancer	NI	NI	NI	NI
Canadian Institute for Health Information, 2012	Percentage of female population, age 50 to 74, who reported having had a mammogram.	Prevention/Promotion/Population/Public Health	Process	Number of individuals in the denominator who reported having had a mammogram within the past 24 months. Inclusions  Individual is in the denominator  Individual reported having had a mammogram within the past 24 months Exclusions None	Number of females, age 50 to 74. Inclusions  Sex of individual is female  Age of individual is between 50 and 74 years Exclusions  Individual reported not having a mammogram because of mastectomy	Cancer	NI	NI	NI	NI
Schneberk, 2022	Mammogram offered every 2 years if female vulnerable elder is <70	Prevention/Promotion/Population/Public Health	Process	NI	NI	Cancer	NI	NI	NI	NI
Schneberk, 2022	Mammogram offered every 2 years if female vulnerable elder is <70	Prevention/Promotion/Population/Public Health	Process	NI	NI	Cancer	NI	NI	NI	NI
Schneberk, 2022	Reason for the Papanicolaou smear documented if female vulnerable elder has had a total hysterectomy and has a Papanicolaou smear	Prevention/Promotion/Population/Public Health	Process	NI	NI	Cancer	NI	NI	NI	NI
Amador, 2019	Percentage of patients who died from cancer with more than one emergency visit in the last 30 days of life	Acute Care	Outcome	NI	NI	Cancer	NI	NI	NI	Valid
Schneberk, 2022	Left ventricular function assessment performed in the hospital or within 7 days of discharge if hospitalized with an acute MI (STEMI or NSTEMI)	Acute Care	Process	NI	NI	Cardiovascular Conditions	NI	NI	NI	NI
Schneberk, 2022	Noninvasive stress testing offered before or within 2 weeks of discharge if hospitalized with acute coronary syndrome and did not undergo angiography and does not have contraindications to revascularization	Acute Care	Process	NI	NI	Cardiovascular Conditions	NI	NI	NI	NI
Schneberk, 2022	Risk factors for cardiovascular disease assessed if BMI of 25 or greater	Community/Primary Care	Process	NI	NI	Cardiovascular Conditions	NI	NI	NI	NI
Schneberk, 2022	Reperfusion therapy offered if acute STEMI	Community/Primary Care	Process	NI	NI	Cardiovascular Conditions	NI	NI	NI	NI
Schneberk, 2022	Revascularization. offered if significant left main or three-vessel coronary artery disease and LVEF less than 50%	Community/Primary Care	Process	NI	NI	Cardiovascular Conditions	NI	NI	NI	NI
Schneberk, 2022	Fasting cholesterol evaluation at least every 2 years if ischemic heart disease (LDL-C, high-density lipoprotein cholesterol, and triglycerides)	Community/Primary Care	Process	NI	NI	Cardiovascular Conditions	NI	NI	NI	NI
Schneberk, 2022	Smoking cessation counseling annually if ischemic heart disease and smokes	Community/Primary Care	Process	NI	NI	Cardiovascular Conditions	NI	NI	NI	NI
Schneberk, 2022	Cardiac rehabilitation offered if MI (STEMI or NSTEMI) or coronary artery bypass graft surgery in the past year	Community/Primary Care	Process	NI	NI	Cardiovascular Conditions	NI	NI	NI	NI
Schneberk, 2022	Depression screening within 3 months if diagnosis of acute myocardial infarction	Prevention/Promotion/Population/Public Health	Process	NI	NI	Cardiovascular Conditions	NI	NI	NI	NI
Schneberk, 2022	Maximal barrier precautions used if a hospitalized vulnerable elder has a new temporary central venous catheter placed	Acute Care	Process	NI	NI	Cardiovascular Conditions	NI	NI	NI	NI
Schneberk, 2022	History taken at diagnosis or hospitalization that documents the following: symptoms of volume overload, current symptoms of chest pain or angina pectoris, prior MI, coronary artery disease, or revascularization, hypertension, diabetes mellitus, hypercholesterolemia, valvular heart disease, thyroid disease, alcohol use, smoking, current medications, NYHA functional class or other description of f…	Acute Care	Process	NI	NI	Cardiovascular Conditions	NI	NI	NI	NI
Schneberk, 2022	Physical examination at diagnosis or hospitalization that documents weight, blood pressure and heart rate, lung examination, cardiac examination, abdominal examination, lower extremity examination if newly diagnosed with heart failure	Acute Care	Process	NI	NI	Cardiovascular Conditions	NI	NI	NI	NI
Schneberk, 2022	Serum electrolytes, creatinine, and blood urea nitrogen determined within 1 day if hospitalized with heart failure	Acute Care	Process	NI	NI	Cardiovascular Conditions	NI	NI	NI	NI
Schneberk, 2022	Deep venous thrombosis prophylaxis if a hospitalized vulnerable elder is at very high risk for venous thrombosis (pharmacological or sequential or intermittent compression)	Acute Care	Process	NI	NI	Cardiovascular Conditions	NI	NI	NI	NI
Schneberk, 2022	Maximal barrier precautions used if a hospitalized vulnerable elder has a new temporary central venous catheter placed	Acute Care	Process	NI	NI	Cardiovascular Conditions	NI	NI	NI	NI
Schneberk, 2022	Line site daily documentation and evaluation for infection and continued need for the central line if hospitalized vulnerable elder has a temporary central venous catheter placed	Acute Care	Process	NI	NI	Cardiovascular Conditions	NI	NI	NI	NI
Schneberk, 2022	Catheter indication or continued need documented at least every 3 days before removal if a hospitalized and indwelling bladder catheter placed	Acute Care	Process	NI	NI	Cardiovascular Conditions	NI	NI	NI	NI
Schneberk, 2022	Immediate therapy or referral to emergency department or hospital if vulnerable elder without target organ damage has a diastolic bp of 120 mmhg or greater	Community/Primary Care	Process	NI	NI	Cardiovascular Conditions	NI	NI	NI	NI
Schneberk, 2022	Intervention or documentation of a reversible cause or other justification for the elevation if vulnerable elder with hypertension has persistent systolic bp above goal	Community/Primary Care	Process	NI	NI	Cardiovascular Conditions	NI	NI	NI	NI
Schneberk, 2022	Orthostatic hypotension check at the time of the report if a vulnerable elder’s hypertension medication regimen is changed and within 1 week or reporting dizziness, syncope or near syncope, near-fall, or fall	Community/Primary Care	Process	NI	NI	Cardiovascular Conditions	NI	NI	NI	NI
Schneberk, 2022	Repeat blood pressure measurement if an asymptomatic vulnerable elder without a diagnosis of hypertension has elevated systolic blood pressure measurement	Community/Primary Care	Process	NI	NI	Cardiovascular Conditions	NI	NI	NI	NI
Schneberk, 2022	Pharmacological or lifestyle intervention offered within 3 months if fasting low-density lipoprotein cholesterol (LDL-C) >130 mg/dL	Community/Primary Care	Process	NI	NI	Cardiovascular Conditions	NI	NI	NI	NI
Schneberk, 2022	Studies within 1 month of diagnosis include chest X-ray, ECG, complete blood count, serum electrolytes, blood urea nitrogen, creatinine, glucose, albumin, liver function tests, thyroid-stimulating hormone, urinalysis if newly diagnosed with heart failure	Community/Primary Care	Process	NI	NI	Cardiovascular Conditions	NI	NI	NI	NI
Schneberk, 2022	Left ventricular function evaluation if newly diagnosed with heart failure or has known heart failure with an unexplained clinical deterioration	Community/Primary Care	Process	NI	NI	Cardiovascular Conditions	NI	NI	NI	NI
Schneberk, 2022	Avoid first- or second-generation calcium channel blocker if heart failure, LVEF <40% and no atrial fibrillation	Community/Primary Care	Process	NI	NI	Cardiovascular Conditions	NI	NI	NI	NI
Schneberk, 2022	Patient counseling provided and documented for medication use, dosage, intervals, side effects, low-salt diet, exercise and physical activity, smoking cessation, weight monitoring, symptom management, avoiding or minimizing use of nonsteroidal anti-inflammatory drugs, prognosis/end-of-life issues if newly diagnosed or hospitalized with heart failure	Community/Primary Care	Process	NI	NI	Cardiovascular Conditions	NI	NI	NI	NI
Schneberk, 2022	Physical examination elements documented at each primary care or cardiology outpatient visit (weight, blood pressure, heart rate, assessment of volume overload in heart failure)	Community/Primary Care	Process	NI	NI	Cardiovascular Conditions	NI	NI	NI	NI
Schneberk, 2022	Endocarditis prophylaxis if moderate to high risk for endocarditis and a high-risk procedure is planned	Community/Primary Care	Process	NI	NI	Cardiovascular Conditions	NI	NI	NI	NI
Canadian Cardiovascular Society, 2020	Annual PCI [Percutaneous Coronary Intervention] volume by centre	Acute Care	Structure	NI	NI	Cardiovascular Conditions	NI	NI	NI	NI
Aitken, 2015	Transfusion requirements related to abdominal aortic aneurysm	Acute Care	Process	NI	NI	Cardiovascular Conditions	NI	NI	NI	NI
Aitken, 2015	Ventilation requirements for patients with abdominal aortic aneurysm	Acute Care	Process	NI	NI	Cardiovascular Conditions	NI	NI	NI	NI
Aitken, 2015	Destination/institutionalization after abdominal aortic aneurysm surgery	Acute Care	Outcome	NI	NI	Cardiovascular Conditions	NI	NI	NI	NI
Aitken, 2015	AAA rupture/mortality	Acute Care	Outcome	NI	NI	Cardiovascular Conditions	NI	NI	NI	NI
Aitken, 2015	Abdominal aortic aneurysm clinical success	Acute Care	Outcome	NI	NI	Cardiovascular Conditions	NI	NI	NI	NI
Aitken, 2015	Abdominal aortic aneurysm preoperative assessment	Acute Care	Process	NI	NI	Cardiovascular Conditions	NI	NI	NI	NI
Aitken, 2015	Abdominal aortic aneurysm: Short-term mortality	Acute Care	Outcome	NI	NI	Cardiovascular Conditions	NI	NI	NI	NI
Aitken, 2015	Access to health for patients with abdominal aortic aneurysm	Acute Care	Structure	NI	NI	Cardiovascular Conditions	NI	NI	NI	NI
Aitken, 2015	Anaesthetic type for abdominal aortic aneurysm	Acute Care	Process	NI	NI	Cardiovascular Conditions	NI	NI	NI	NI
Aitken, 2015	Aneurysm related death	Acute Care	Outcome	NI	NI	Cardiovascular Conditions	NI	NI	NI	NI
Aitken, 2015	Blood loss of patient with abdominal aortic aneurysm	Acute Care	Outcome	NI	NI	Cardiovascular Conditions	NI	NI	NI	NI
Aitken, 2015	Cardiac monitoring related to abdominal aortic aneurysm	Acute Care	Process	NI	NI	Cardiovascular Conditions	NI	NI	NI	NI
Aitken, 2015	Clamp time related to abdominal aortic aneurysm surgery	Acute Care	Process	NI	NI	Cardiovascular Conditions	NI	NI	NI	NI
Aitken, 2015	Complications of abdominal aortic aneurysm: Descriptive report	Acute Care	Process	NI	NI	Cardiovascular Conditions	NI	NI	NI	NI
Aitken, 2015	Contrast use for patients with abdominal aortic aneurysm surgery	Acute Care	Process	NI	NI	Cardiovascular Conditions	NI	NI	NI	NI
Aitken, 2015	Conversion about complications of abdominal aortic aneurysm(EVAR to open surgery)	Acute Care	Process	NI	NI	Cardiovascular Conditions	NI	NI	NI	NI
Aitken, 2015	Device malfunction related to abdominal aortic aneurysm	Acute Care	Outcome	NI	NI	Cardiovascular Conditions	NI	NI	NI	NI
Aitken, 2015	Endoleaks complications	Acute Care	Outcome	NI	NI	Cardiovascular Conditions	NI	NI	NI	NI
Aitken, 2015	Graft migration after abdominal aortic aneurysm repair	Acute Care	Outcome	NI	NI	Cardiovascular Conditions	NI	NI	NI	NI
Aitken, 2015	Hospital volume with relation to abdominal aortic aneurysm	Acute Care	Structure	NI	NI	Cardiovascular Conditions	NI	NI	NI	NI
Aitken, 2015	Intensive care unit stay by patient with abdominal aortic aneurysm	Acute Care	Outcome	NI	NI	Cardiovascular Conditions	NI	NI	NI	NI
Aitken, 2015	Intraoperative complications related abdominal aortic aneurysm surgery	Acute Care	Outcome	NI	NI	Cardiovascular Conditions	NI	NI	NI	NI
Aitken, 2015	Length of stay of patients with abdominal aortic aneurysm	Acute Care	Outcome	NI	NI	Cardiovascular Conditions	NI	NI	NI	NI
Aitken, 2015	Limb occlusions after abdominal aortic aneurysm repair	Acute Care	Outcome	NI	NI	Cardiovascular Conditions	NI	NI	NI	NI
Aitken, 2015	Longer term survival related to abdominal aortic aneurysm	Acute Care	Outcome	NI	NI	Cardiovascular Conditions	NI	NI	NI	NI
Aitken, 2015	Patient with abdominal aortic aneurysm-centered outcomes: ADL/IADL	Acute Care	Outcome	NI	NI	Cardiovascular Conditions	NI	NI	NI	NI
Aitken, 2015	Patient with abdominal aortic aneurysm-centered outcomes: Cognition	Acute Care	Outcome	NI	NI	Cardiovascular Conditions	NI	NI	NI	NI
Aitken, 2015	Physical function of patients with abdominal aortic aneurysm	Acute Care	Outcome	NI	NI	Cardiovascular Conditions	NI	NI	NI	NI
Aitken, 2015	Procedure duration related to abdominal aortic aneurysm	Acute Care	Process	NI	NI	Cardiovascular Conditions	NI	NI	NI	NI
Aitken, 2015	Quality of Life of patients with abdominal aortic aneurysm	Acute Care	Outcome	NI	NI	Cardiovascular Conditions	NI	NI	NI	NI
Aitken, 2015	Readmission to hospital related to abdominal aortic aneurysm	Acute Care	Outcome	NI	NI	Cardiovascular Conditions	NI	NI	NI	NI
Aitken, 2015	Re-intervention rates for abdominal aortic aneurysm	Acute Care	Outcome	NI	NI	Cardiovascular Conditions	NI	NI	NI	NI
Aitken, 2015	Technical success related to abdominal aortic aneurysm	Acute Care	Outcome	NI	NI	Cardiovascular Conditions	NI	NI	NI	NI
Aitken, 2015	X-ray screening time for abdominal aortic aneurysm	Acute Care	Process	NI	NI	Cardiovascular Conditions	NI	NI	NI	NI
Askari, 2011	IF a vulnerable elder enters the hospital for nonemergent peripheral revascularization or aortic abdominal aneurysm repair, THEN a cardiac stress test should be performed if one was not performed in the previous year.	Acute Care	Process	NI	NI	Cardiovascular Conditions	NI	NI	NI	NI
Askari, 2011	IF a male vulnerable elder has carotid artery symptoms and is diagnosed with TIA or nondisabling stroke, and the medical record does not document that the patient is not a candidate for carotid surgery, THEN a carotid artery imaging study should be performed within 4 weeks	Acute Care	Process	NI	NI	Cardiovascular Conditions	NI	NI	NI	NI
Askari, 2011	IF a male vulnerable elder has carotid artery symptoms, receives a diagnosis of TIA or nondisabling stroke, and has had carotid imaging documenting at least 70% carotid stenosis on the side ipsilateral to the hemisphere producing the symptoms, and the medical record does not document that no facility is available with 30-day morbidity and mortality rates of less than 6%, THEN he should receive re…	Acute Care	Process	NI	NI	Cardiovascular Conditions	NI	NI	NI	NI
Askari, 2011	IF a vulnerable elder / NH resident is hospitalized with acute myocardial infarction, THEN he or she should be offered assessment of left ventricular function before discharge within 3 days after hospital discharge	Acute Care	Process	NI	NI	Cardiovascular Conditions	NI	NI	NI	NI
Askari, 2011	IF a vulnerable elder has a TIA or stroke, THEN the medical record should document that smoking status was assessed and that smokers were counseled to stop smoking.	Acute Care	Process	NI	NI	Cardiovascular Conditions	NI	NI	NI	NI
Askari, 2011	IF a vulnerable elder has an acute myocardial infarction or unstable angina, (did not undergo angiography, and does not have contraindications to revascularization, THEN he or she should be offered noninvasive THEN perform stress testing 4 to 21 days after the infarction or anginal event.	Acute Care	Process	NI	NI	Cardiovascular Conditions	NI	NI	NI	NI
Askari, 2011	IF a vulnerable elder has an acute myocardial infarction or unstable angina, THEN he or she should be given aspirin therapy within 1 hour of presentation	Acute Care	Process	NI	NI	Cardiovascular Conditions	NI	NI	NI	NI
Askari, 2011	IF a vulnerable elder has an acute myocardial infarction that is measurable by electrocardiography and does not have contraindications to reperfusion therapy, THEN he or she should be offered treatment with reperfusion therapy	Acute Care	Process	NI	NI	Cardiovascular Conditions	NI	NI	NI	NI
Askari, 2011	IF a vulnerable elder has established coronary artery disease and his or her cholesterol level (lipids) is not known, THEN he or she should undergo a fasting cholesterol evaluation, including total LDL and HDL cholesterol levels	Acute Care	Process	NI	NI	Cardiovascular Conditions	NI	NI	NI	NI
Askari, 2011	IF a vulnerable elder has significant left main or significant 3-vessel coronary artery disease with left ventricular ejection fraction less than 50%, THEN he or she should be offered coronary artery bypass graft surgery	Acute Care	Process	NI	NI	Cardiovascular Conditions	NI	NI	NI	NI
Askari, 2011	IF a vulnerable elder has unstable angina or an acute myocardial infarction, THEN he or she should be offered blocker therapy within 12 hours of presentation	Acute Care	Process	NI	NI	Cardiovascular Conditions	NI	NI	NI	NI
Askari, 2011	IF a vulnerable elder is admitted to the hospital with a diagnosis of acute ischemic or hemorrhagic stroke, THEN he or she should be admitted to a specialized acute or combined acute and rehabilitative stroke unit, or hospital. transferred to a specialized stroke unit if such a unit is available in the hospital.	Acute Care	Process	NI	NI	Cardiovascular Conditions	NI	NI	NI	NI
Askari, 2011	IF a vulnerable elder is hospitalized with heart failure, THEN he or she should have serum electrolyte levels, creatinine concentration, and blood urea nitrogen levels measured within 1 day of hospitalization	Acute Care	Process	NI	NI	Cardiovascular Conditions	NI	NI	NI	NI
Askari, 2011	IF a vulnerable elder is started on thrombolytic therapy for a stroke, THEN all of the following should be true: head CT or MRI should precede initiation of thrombolytic therapy; sulcal effacement, mass effect, edema, or possible hemorrhage should not be present on neuroimaging; time from symptom onset to initiation of thrombolytic therapy should be documented in the medical record and should not…	Acute Care	Process	NI	NI	Cardiovascular Conditions	NI	NI	NI	NI
Askari, 2011	IF a vulnerable elder receives a new diagnosis of heart failure, THEN he or she should have a history taken at the time of diagnosis and hospitalization that documents the presence or absence of previous myocardial infarction, documented coronary artery disease, revascularization, current symptoms of chest pain or angina, history of hypertension, history of diabetes, history of hypercholesterolem…	Acute Care	Process	NI	NI	Cardiovascular Conditions	NI	NI	NI	NI
Askari, 2011	IF a vulnerable elder without contraindications to revascularization has an acute myocardial infarction or unstable angina with 1 or more of the following—pain refractory to medical therapy (1 h of aggressive medical therapy), recurrent angina or ischemia at rest or with low-level activities, ischemia accompanied by symptoms of heart failure—THEN he or she should be offered urgent catheterization	Acute Care	Process	NI	NI	Cardiovascular Conditions	NI	NI	NI	NI
Askari, 2011	IF for a vulnerable elder the combined risk of surgery (patient characteristics and hospital or surgeon experience) is 10% or greater, THEN carotid endarterectomy should not be performed.	Acute Care	Process	NI	NI	Cardiovascular Conditions	NI	NI	NI	NI
Askari, 2011	NH resident hospitalized for nonemergent revascularization or aneurism repair should have had cardiac stress test within 12 mos of operation.	Acute Care	Process	NI	NI	Cardiovascular Conditions	NI	NI	NI	NI
Askari, 2011	NH resident post-hospitalization for HF should have follow-up visit and weight measured within 14 d after discharge.	Acute Care	Process	NI	NI	Cardiovascular Conditions	NI	NI	NI	NI
Canadian Cardiovascular Society, 2020	Annual PCI [Percutaneous Coronary Intervention] volume by provider	Acute Care	Structure	NI	NI	Cardiovascular Conditions	NI	NI	NI	NI
Canadian Cardiovascular Society, 2020	30-day all cause hospital readmission	Acute Care	Outcome	NI	NI	Cardiovascular Conditions	NI	NI	NI	NI
Canadian Cardiovascular Society, 2020	30-day all cause readmission rate after CABG [Coronary Artery Bypass Graft]	Acute Care	Outcome	NI	NI	Cardiovascular Conditions	NI	NI	NI	NI
Canadian Cardiovascular Society, 2020	30-day mortality after PCI [Percutaneous Coronary Intervention]	Acute Care	Outcome	NI	NI	Cardiovascular Conditions	NI	NI	NI	NI
Canadian Cardiovascular Society, 2020	30-day mortality for Aortic Valve Replacement (AVR)	Acute Care	Outcome	NI	NI	Cardiovascular Conditions	NI	NI	NI	NI
Canadian Cardiovascular Society, 2020	30-day mortality for Coronary Artery Bypass Graft (CABG)	Acute Care	Outcome	NI	NI	Cardiovascular Conditions	NI	NI	NI	NI
Canadian Cardiovascular Society, 2020	30-day mortality for TAVI [Transcatheter Aortic Valve Implantation]	Acute Care	Outcome	NI	NI	Cardiovascular Conditions	NI	NI	NI	NI
Canadian Cardiovascular Society, 2020	30-day readmission rate after PCI [Percutaneous Coronary Intervention]	Acute Care	Outcome	NI	NI	Cardiovascular Conditions	NI	NI	NI	NI
Canadian Cardiovascular Society, 2020	30-day risk-adjusted mortality for AVR + CABG	Acute Care	Outcome	NI	NI	Cardiovascular Conditions	NI	NI	NI	NI
Canadian Cardiovascular Society, 2020	365-day all cause hospital readmission	Acute Care	Outcome	NI	NI	Cardiovascular Conditions	NI	NI	NI	NI
Canadian Cardiovascular Society, 2020	365-day mortality for TAVI 'Transcatheter Aortic Valve Implantation]	Acute Care	Outcome	NI	NI	Cardiovascular Conditions	NI	NI	NI	NI
Canadian Cardiovascular Society, 2020	365-day readmission for cardiac diagnosis	Acute Care	Outcome	NI	NI	Cardiovascular Conditions	NI	NI	NI	NI
Canadian Cardiovascular Society, 2020	Chest X-Ray	Acute Care	Process	NI	NI	Cardiovascular Conditions	NI	NI	NI	NI
Canadian Cardiovascular Society, 2020	Daily assessment blood chemistry: Electrolytes, BUN and Creatinine	Acute Care	Process	NI	NI	Cardiovascular Conditions	NI	NI	NI	NI
Canadian Cardiovascular Society, 2020	Diagnosis of AF/AFL [Atrial Fibrillation & Flutter] and echocardiographic assessment	Acute Care	Process	NI	NI	Cardiovascular Conditions	NI	NI	NI	NI
Canadian Cardiovascular Society, 2020	Diagnosis of nonvalvular AF/AFL [Atrial Fibrillation & Flutter] and high risk of stroke receiving an oral anticoagulant	Acute Care	Process	NI	NI	Cardiovascular Conditions	NI	NI	NI	NI
Canadian Cardiovascular Society, 2020	Documentation of 30-dayreadmission rate	Acute Care	Outcome	NI	NI	Cardiovascular Conditions	NI	NI	NI	NI
Canadian Cardiovascular Society, 2020	Emergency response strategy	Acute Care	Process	NI	NI	Cardiovascular Conditions	NI	NI	NI	NI
Canadian Cardiovascular Society, 2020	Evaluation of procedural risk	Acute Care	Process	NI	NI	Cardiovascular Conditions	NI	NI	NI	NI
Canadian Cardiovascular Society, 2020	Evaluation of quality of life	Acute Care	Process	NI	NI	Cardiovascular Conditions	NI	NI	NI	NI
Canadian Cardiovascular Society, 2020	First medical contact to first device time for Primary PCI [Percutaneous Coronary Intervention]	Acute Care	Process	NI	NI	Cardiovascular Conditions	NI	NI	NI	NI
Canadian Cardiovascular Society, 2020	Heart team treatment recommendation	Acute Care	Process	NI	NI	Cardiovascular Conditions	NI	NI	NI	NI
Canadian Cardiovascular Society, 2020	In-hospital stroke post-TAVI [Transcatheter Aortic Valve Implantation]	Acute Care	Outcome	NI	NI	Cardiovascular Conditions	NI	NI	NI	NI
Canadian Cardiovascular Society, 2020	In-hospital use of ACE-I or ARB	Acute Care	Process	NI	NI	Cardiovascular Conditions	NI	NI	NI	NI
Canadian Cardiovascular Society, 2020	Patient education	Acute Care	Process	NI	NI	Cardiovascular Conditions	NI	NI	NI	NI
Canadian Cardiovascular Society, 2020	Peri-PCI [Percutaneous Coronary Intervention] blood transfusion	Acute Care	Process	NI	NI	Cardiovascular Conditions	NI	NI	NI	NI
Canadian Cardiovascular Society, 2020	Peri-PCI [Percutaneous Coronary Intervention] stroke	Acute Care	Process	NI	NI	Cardiovascular Conditions	NI	NI	NI	NI
Canadian Cardiovascular Society, 2020	Peri-PCI blood transfusion	Acute Care	Process	NI	NI	Cardiovascular Conditions	NI	NI	NI	NI
Canadian Cardiovascular Society, 2020	Rate of major hemorrhage in patients with nonvalvular AF/AFL [Atrial Fibrillation & Flutter] for stroke	Acute Care	Process	NI	NI	Cardiovascular Conditions	NI	NI	NI	NI
Canadian Cardiovascular Society, 2020	Rate of stroke in patients with nonvalvular AF/AFL [Atrial Fibrillation & Flutter]	Acute Care	Process	NI	NI	Cardiovascular Conditions	NI	NI	NI	NI
Canadian Cardiovascular Society, 2020	Renal function assessment prior to non-emergent PCI [Percutaneous Coronary Intervention]	Acute Care	Process	NI	NI	Cardiovascular Conditions	NI	NI	NI	NI
Canadian Cardiovascular Society, 2020	Risk stratification of patients with nonvalvular AF/AFL for stroke	Acute Care	Process	NI	NI	Cardiovascular Conditions	NI	NI	NI	NI
Canadian Cardiovascular Society, 2020	TAVI [Transcatheter Aortic Valve Implantation]wait time	Acute Care	Process	NI	NI	Cardiovascular Conditions	NI	NI	NI	NI
Health Quality & Safety Commission New Zealand, n.d.	Angina Without Procedure - Admission Rate	Acute Care	Process	NI	NI	Cardiovascular Conditions	NI	NI	NI	NI
Health Quality & Safety Commission New Zealand, n.d.	Heart Failure Admission Rate	Acute Care	Outcome	NI	NI	Cardiovascular Conditions	NI	NI	NI	NI
Health Quality & Safety Commission New Zealand, n.d.	Hypertension Admission Rate	Acute Care	Outcome	NI	NI	Cardiovascular Conditions	NI	NI	NI	NI
Health Quality & Safety Commission New Zealand, n.d.	Observed/Expectd ratio (O/E ratio) of cases of post operative deep-vein thrombosis/pulmonary embolism	Acute Care	Outcome	The observed number of cases of postoperative deep-vein thrombosis/pulmonary embolism.	The expected number of cases of postoperative deep-vein thrombosis/pulmonary embolism.	Cardiovascular Conditions	NI	NI	NI	NI
Health Quality Ontario, 2019	Adjusted rate of hospital admissions for CHF per 1,000 patients	Acute Care	Outcome	The number of acute care hospital admissions for CHF in the previous year	Total number of patients aged 75 years and younger as of March 31st the previous year	Cardiovascular Conditions	NI	NI	NI	NI
Health Quality Ontario, 2019	Total number of cardiac surgeries or procedures completed	Acute Care	Outcome	NI	NI	Cardiovascular Conditions	NI	NI	NI	NI
Health Quality Ontario, 2019	Percentage of follow-up visits with a doctor within 7 days of discharge after hospitalization for congestive heart failure (CHF) among patients aged 40 and older.	Acute Care	Process	The number of patients in the denominator discharged from acute care hospitals after an admission for congestive health failure (CHF) who had at least one physician visit within 7 days after discharge.	The number of patients aged 40 and older discharged from hospital after an admission for congestive heart failure (CHF)	Cardiovascular Conditions	NI	Risk adjustment	NI	NI
Healthcare Research and Quality, 2014	Angina Without Procedure Admission Rate	Acute Care	Outcome	NI	NI	Cardiovascular Conditions	NI	NI	NI	NI
Healthcare Research and Quality, 2014	Central Venous Catheter-Related Blood Stream Infection Rate	Acute Care	Outcome	NI	NI	Cardiovascular Conditions	NI	NI	NI	NI
Healthcare Research and Quality, 2014	Heart Failure Admission Rate	Acute Care	Outcome	NI	NI	Cardiovascular Conditions	NI	NI	NI	NI
Healthcare Research and Quality, 2014	Hypertension Admission Rate	Acute Care	Outcome	NI	NI	Cardiovascular Conditions	NI	NI	NI	NI
Healthcare Research and Quality, 2014	Perioperative Hemorrhage or Hematoma Rate	Acute Care	Outcome	NI	NI	Cardiovascular Conditions	NI	NI	NI	NI
Healthcare Research and Quality, 2014	Abdominal Aortic Aneurysm (AAA) Repair Mortality Rate, per 1,000 Admissions	Acute Care	Outcome	NI	denominator weight reflects the amount of risk of experiencing the outcome of interest in a given population	Cardiovascular Conditions	NI	NI	NI	NI
Healthcare Research and Quality, 2014	Acute Stroke Mortality Rate, per 1,000 Admissions	Acute Care	Outcome	NI	denominator weight reflects the amount of risk of experiencing the outcome of interest in a given population	Cardiovascular Conditions	NI	NI	NI	NI
Healthcare Research and Quality, 2014	Acute Myocardial Infarction (AMI) Mortality Rate, per 1,000 Admissions	Acute Care	Outcome	NI	denominator weight reflects the amount of risk of experiencing the outcome of interest in a given population	Cardiovascular Conditions	NI	NI	NI	NI
Healthcare Research and Quality, 2014	Carotid Endarterectomy Mortality Rate, per 1,000 Admissions	Acute Care	Outcome	NI	NI	Cardiovascular Conditions	NI	NI	NI	NI
Healthcare Research and Quality, 2014	Heart Failure Mortality Rate, per 1,000 Admissions	Acute Care	Outcome	NI	denominator weight reflects the amount of risk of experiencing the outcome of interest in a given population	Cardiovascular Conditions	NI	NI	NI	NI
Healthcare Research and Quality, 2014	Mortality Rate Coronary Artery Bypass Graft (CABG) Mortality Rate, per 1,000 Admissions	Acute Care	Outcome	NI	denominator weight reflects the amount of risk of experiencing the outcome of interest in a given population	Cardiovascular Conditions	NI	NI	NI	NI
Healthcare Research and Quality, 2014	Mortality Rate Percutaneous Coronary Intervention (PCI) Mortality Rate, per 1,000 Admissions	Acute Care	Outcome	NI	NI	Cardiovascular Conditions	NI	NI	NI	NI
Ontario Health, 2020	The number of days a patient waited, between the date when the patient and the appropriate physician agreed to a coronary artery bypass graft (CABG) and the patient was ready to receive it, and the date the patient received a planned CABG	Acute Care	Process	1. The number of days that half the patients in the sample received the surgery and half are still waiting (50th percentile) 2. The number of days that 90% of patients in the sample received the surgery and 10% are still waiting (90th percentile) Inclusions: 1. Inpatients at all provincial facilities (includes out-of-province patients) 2. Age 18 and older 3. CABG (1.IJ.76.^^ Bypass, coronary arte…	NI	Cardiovascular Conditions	NI	NI	NI	NI
Joling, 2018	Admissions with a principal diagnosis of heart failure per 100,000 population	Acute Care	Outcome	Discharges for patients with a principal ICD diagnosis code for heart failure.	Population of 65 years or older with diabetes in the metropolitan area or county of the patient residence, not the metropolitan area or county of the hospital where the discharge occurred	Cardiovascular Conditions	NI	NI	NI	NI
Joling, 2018	Admissions with a principal diagnosis of hypertension per 100,000 population	Acute Care	Outcome	Discharges for patients with a principal ICD diagnosis code for hypertension	Population of 65 years or older with diabetes in the metropolitan area or county of the patient residence, not the metropolitan area or county of the hospital where the discharge occurred	Cardiovascular Conditions	NI	NI	NI	NI
Joling, 2018	ALL VEs with IHD should have a fasting cholesterol evaluation (LDL-C, high-density lipoprotein cholesterol, and triglycerides) at least every 2 years	Acute Care	Process	VEs who have a fasting cholesterol evaluation (LDL-C, high-density lipoprotein cholesterol, and triglycerides) at least every 2 years	ALL VEs with IHD	Cardiovascular Conditions	NI	NI	NI	NI
Joling, 2018	IF a VE has a diagnosis of acute MI, THEN he or she should be screened for depression within 3 months	Acute Care	Process	VEs who are screened for depression within 3 months	VEs having a diagnosis of acute MI	Cardiovascular Conditions	NI	NI	NI	NI
Joling, 2018	IF a VE has a new stroke and fails a swallowing screen for dysphagia, THEN he or she should be offered swallowing training	Acute Care	Process	VEs who receive oral protein and energy supplementation of 400 kcal per day or more for 35 days or longer	VEs having a new stroke and fails a swallowing screen for dysphagia	Cardiovascular Conditions	NI	NI	NI	NI
Joling, 2018	IF a VE has a new TIA or ischemic stroke, THEN there should be documentation of a fasting LDL-C level	Acute Care	Process	VEs with documentation of a fasting LDL-C level	VEs having a new TIA or ischemic stroke	Cardiovascular Conditions	NI	NI	NI	NI
Joling, 2018	IF a VE has a new TIA or stroke and consumes five or more drinks of alcohol per day, THEN he or she should be counseled to decrease consumption to less than 2 drinks per day, and this should be documented annually	Acute Care	Process	VEs who are counseled to decrease consumption to less than 2 drinks per day, and this is documented annually	VEs having a new TIA or stroke and who consume five or more drinks of alcohol per day	Cardiovascular Conditions	NI	NI	NI	NI
Joling, 2018	IF a VE has a new TIA or stroke, THEN assessment of alcohol intake should be documented, and if positive for alcohol intake, alcohol intake should be reassessed annually	Acute Care	Process	VEs with documentation of assessment of alcohol intake, and if positive for alcohol intake, alcohol intake is reassessed annually	VEs having a new TIA or stroke	Cardiovascular Conditions	NI	NI	NI	NI
Joling, 2018	IF a VE has a new TIA or stroke, THEN smoking status should be documented	Acute Care	Process	VEs with documentation of their smoking status	VEs having a new TIA or stroke	Cardiovascular Conditions	NI	NI	NI	NI
Joling, 2018	IF a VE has a new transient ischemic attack (TIA) or ischemic stroke in the vascular territory of the carotid artery, THEN a carotid artery imaging study should be done, or it should be documented that the patient is not a carotid procedure candidate	Acute Care	Process	VEs of whom a carotid artery imaging study is done, or of whom has been documented that the patient is not a carotid procedure candidate	VEs having a new transient ischemic attack (TIA) or ischemic stroke in the vascular territory of the carotid artery	Cardiovascular Conditions	NI	NI	NI	NI
Joling, 2018	IF a VE has a TIA or stroke and is a current smoker, THEN smoking cessation counseling should be documented annually	Acute Care	Process	VEs who had smoking cessation counseling documented annually	VEs having a TIA or stroke and being a current smoker	Cardiovascular Conditions	NI	NI	NI	NI
Joling, 2018	IF a VE has an acute coronary syndrome, THEN he or she should be given a beta-blocker within 12 hours	Acute Care	Process	VEs who are given a beta-blocker within 12 hours	VEs having an acute coronary syndrome	Cardiovascular Conditions	NI	NI	NI	NI
Joling, 2018	IF a VE has an acute coronary syndrome, THEN he or she should be given aspirin within 1 hour of presentation	Acute Care	Process	VEs who are given aspirin within 1 hour of presentation	VEs having an acute coronary syndrome	Cardiovascular Conditions	NI	NI	NI	NI
Joling, 2018	IF a VE has an acute STEMI, THEN he or she should be offered reperfusion therapy	Acute Care	Process	VEs who are offered reperfusion therapy	VEs having an acute STEMI	Cardiovascular Conditions	NI	NI	NI	NI
Joling, 2018	IF a VE has an MI (ST-segment elevation myocardial infarction (STEMI) or non-ST-elevation myocardial infarction (NSTEMI)) complicated by HF or LVEF less than 40%, THEN he or she should be given an ACE inhibitor or ARB within 36 hours of presentation and advised to continue this treatment for 4 weeks or longer	Acute Care	Process	VEs who are given an ACE inhibitor or ARB within 36 hours of presentation and who are advised to continue this treatment for 4 weeks or longer	VEs having an MI (ST-segment elevation myocardial infarction (STEMI) or non-ST-elevation myocardial infarction (NSTEMI)) complicated by HF or LVEF less than 40%	Cardiovascular Conditions	NI	NI	NI	NI
Joling, 2018	IF a VE has non-ST-elevation acute coronary syndrome (unstable angina pectoris or non-ST-elevation acute MI (AMI)), and coronary artery bypass graft surgery is not planned, THEN he or she should be treated with aspirin and clopidogrel for at least 3 months	Acute Care	Process	VEs who are treated with aspirin and clopidogrel for at least 3 months	VEs having non-ST-elevation acute coronary syndrome (unstable angina pectoris or non-ST-elevation acute MI (AMI)), and coronary artery bypass graft surgery is not planned	Cardiovascular Conditions	NI	NI	NI	NI
Joling, 2018	IF a VE has significant left main or three-vessel coronary artery disease and LVEF less than 50%, THEN he or she should be offered revascularization	Acute Care	Process	VEs who are offered revascularization	VEs having significant left main or three-vessel coronary artery disease and LVEF less than 50%	Cardiovascular Conditions	NI	NI	NI	NI
Joling, 2018	IF a VE has symptomatic carotid stenosis greater than 70%, THEN the medical record should document a discussion of risks and benefits of carotid procedures or that the patient is not a candidate for a carotid procedure or that a carotid endarterectomy cannot be done with a less than 6% 30-day morbidity and mortality rate	Acute Care	Process	VEs of whom the medical record documents a discussion of risks and benefits of carotid procedures or that the patient is not a candidate for a carotid procedure or that a carotid endarterectomy cannot be done with a less than 6% 30-day morbidity and mortality rate	VEs having symptomatic carotid stenosis greater than 70%	Cardiovascular Conditions	NI	NI	NI	NI
Joling, 2018	IF a VE is newly diagnosed or hospitalized with HF, THEN patient counseling in the following areas should be provided and documented: • Medication use, dosage, intervals, side effects • Low-salt diet • Exercise and physical activity • Smoking cessation • Weight monitoring • Symptom management • Avoiding or minimizing use of nonsteroidal anti-inflammatory drugs • Prognosis/end-of-life issues	Acute Care	Process	VEs who are provided and documented patient counseling in the mentioned areas	VEs newly diagnosed or hospitalized with HF	Cardiovascular Conditions	NI	NI	NI	NI
Joling, 2018	IF a VE is newly diagnosed with HF, THEN he or she should have a history taken at diagnosis or hospitalization that documents the following: • Symptoms of volume overload. • Current symptoms of chest pain or angina pectoris. • Prior myocardial infarction, coronary artery disease, or revascularization. • Hypertension. • Diabetes mellitus. • Hypercholesterolemia. • Valvular heart disease. • Thyroid…	Acute Care	Process	VEs with a history taken at diagnosis or hospitalization that documents the mentioned items	VEs newly diagnosed with HF	Cardiovascular Conditions	NI	NI	NI	NI
Joling, 2018	IF a VE is newly diagnosed with HF, THEN he or she should have a physical examination at diagnosis or hospitalization that documents the following: • Weight. • Blood pressure and heart rate. • Lung examination. • Cardiac examination. • Abdominal examination. • Lower extremity examination.	Acute Care	Process	VEs having physical examination at diagnosis or hospitalization that documents the mentioned items	VEs newly diagnosed with HF	Cardiovascular Conditions	NI	NI	NI	NI
Joling, 2018	IF a VE presents with a new stroke and has resulting language difficulties, THEN a referral for speech therapy should be made within 1 month.	Acute Care	Process	VEs with a referral for speech therapy that is made within 1 month	VEs presenting with a new stroke and having resulting language difficulties	Cardiovascular Conditions	NI	NI	NI	NI
Joling, 2018	IF a VE presents with a new stroke, THEN on discharge the patient should have a rehabilitation plan or documentation of no residual functional deficit from the new stroke.	Acute Care	Process	VEs who have on discharge a rehabilitation plan or documentation of no residual functional deficit from the new stroke	VEs presenting with a new stroke	Cardiovascular Conditions	NI	NI	NI	NI
Joling, 2018	IF a VE presents with a new stroke, THEN presence or absence of depression should be documented within 3 months.	Acute Care	Process	VEs with documentation withing 3 months of presence or absence of depression	VEs presenting with a new stroke	Cardiovascular Conditions	NI	NI	NI	NI
Joling, 2018	IF a VE presents with a new stroke, THEN presence or absence of dysphagia should be documented in the hospital record.	Acute Care	Process	VEs with documentation in the hospital record of resence or absence of dysphagia	VEs presenting with a new stroke	Cardiovascular Conditions	NI	NI	NI	NI
Joling, 2018	IF a VE presents with a new TIA or stroke, THEN education of the patient (or caregiver) about stroke symptoms and risk factors should be documented within 6 months.	Acute Care	Process	VEs with documentation within 6 months of education of the patient (or caregiver) about stroke symptoms and risk factors	VEs presenting with a new TIA or stroke	Cardiovascular Conditions	NI	NI	NI	NI
Joling, 2018	Endocrine Conditions	Acute Care	Process	VEs for which the mentioned inclusion and exclusion criteria are met.	VEs with a new stroke who are started on intravenous tissue plasminogen activator for thrombolysis	Cardiovascular Conditions	NI	NI	NI	NI
Joling, 2018	IF a VE with HTN has a history of HF, left ventricular hypertrophy, IHD, chronic kidney disease, or cardiovascular accident, THEN he or she should be treated with an ACE inhibitor or ARB or documentation provided why it not should be provided.	Acute Care	Process	VEs who are treated with an ACE inhibitor or ARB or who have documentation provided why it is not provided	VEs with HTN having a history of HF, left ventricular hypertrophy, IHD, chronic kidney disease, or cardiovascular accident	Cardiovascular Conditions	NI	NI	NI	NI
Joling, 2018	IF a VE with HTN has IHD, THEN treatment with a beta-blocker should be recommended or documentation of why it should not be provided.	Acute Care	Process	VEs who had treatment with a beta-blocker recommended or documentation of why it is not provided	VEs with HTN having IHD	Cardiovascular Conditions	NI	NI	NI	NI
Joling, 2018	IF a VE with ischemic heart disease has a LDL-C > 100 mg/dL, THEN s/he should be offered cholesterol-lowering medication.	Acute Care	Process	VEs who are offered cholesterol-lowering medication	VEs with ischemic heart disease having a LDL-C > 100 mg/dL	Cardiovascular Conditions	NI	NI	NI	NI
National Quality Forum, 2017	Congestive Heart Failure Admission Rate	Acute Care	Outcome	NI	NI	Cardiovascular Conditions	NI	NI	NI	NI
Nordic Medico Statistical Committee, 2017	The proportion of patients, 65 and older, who die within 30 days after admission to hospital for acute myocardial infarction, regardless of whether the death occurred in or outside the hospital.	Acute Care	Outcome	NI	NI	Cardiovascular Conditions	NI	Age-standardised	NI	NI
Nordic Medico Statistical Committee, 2017	Mortality following ischaemic stroke (fatality or case fatality rate) measures the proportion of patients, 65 and older, who die within 30 days after admission to hospital for ischaemic stroke, regardless of whether the death occurred in or outside the hospital.	Acute Care	Outcome	NI	NI	Cardiovascular Conditions	NI	Age-standardised	NI	NI
Organisation for Economic Co-operation and Development, 2017	Admission based AMI 30 day in-hospital (same hospital) mortality	Acute Care	Outcome	Number of deaths in the same hospital that occurred within 30 days of the admission date of the denominator cases. The numerator is calculated by following up all denominator cases for up to 30 days, which will require access to data in the calendar year following the specified year.	Number of admissions to hospital for acute non-elective (urgent) care with a primary diagnosis of acute myocardial infarction from 1 January to 31 December in the specified year. [AMI diagnostic codes upon separation: ICD-9 410 or ICD-10 I21, I22.] All admissions (including day cases) are to be counted in the denominator including admissions resulting a) in a transfer to another acute care facili…	Cardiovascular Conditions	NI	NI	NI	NI
Organisation for Economic Co-operation and Development, 2017	Admission based hemorrhagic stroke 30 day in-hospital (same hospital) mortality	Acute Care	Outcome	Number of deaths in the same hospital that occurred within 30 days of the admission date of the denominator cases	Number of admissions to hospital for acute non-elective (urgent) care with a primary diagnosis of hemorrhagic stroke from 1 January to 31 December in the specified year. [Hemorrhagic stroke diagnostic codes upon separation: ICD-9 430-432 or ICD-10 I60-I62.] Please note:  All admissions (including day cases) are to be counted in the denominator including admissions resulting a) in a transfer to a…	Cardiovascular Conditions	NI	NI	NI	NI
Organisation for Economic Co-operation and Development, 2017	Admission based ischemic stroke 30 day in-hospital (same hospital) mortality	Acute Care	Outcome	Number of deaths in the same hospital that occurred within 30 days of the admission date of the denominator cases.	Number of admissions to hospital for acute non-elective (urgent) care with a primary diagnosis of ischemic stroke from 1 January to 31 December in the specified year. . [Ischemic stroke diagnostic codes upon separation: ICD-9 433, 434, and 436 or ICD-10 I63-I64.] Please note:  All admissions (including day cases) are to be counted in the denominator including admissions resulting a) in a transfe…	Cardiovascular Conditions	NI	NI	NI	NI
Organisation for Economic Co-operation and Development, 2017	Patient based AMI30 day (in-hospital and out of hospital) mortality	Acute Care	Outcome	Number of deaths in any hospital and out of hospital that occurred within 30 days of the admission date of the denominator cases.	The last admission in the specified year for each patient admitted to hospital for acute nonelective (urgent) care with a principal diagnosis (PDx) of acute myocardial infarction from 1 January to 31 December in the specified year. [AMI diagnostic codes upon separation: ICD-9 410 or ICD-10 I21, I22.]. Please note only one admission per patient is to be counted in the denominator and the numerator…	Cardiovascular Conditions	NI	NI	NI	NI
Organisation for Economic Co-operation and Development, 2017	Patient based hemorrhagic stroke 30 day (in-hospital and out-ofhospital) mortality	Acute Care	Outcome	Number of deaths in any hospital and out of hospital that occurred within 30 days of the admission date of the denominator cases.	The last admission in the specified year for each patient admitted to hospital for acute nonelective (urgent) care with a principal diagnosis (PDx) of hemorrhagic stroke from 1 January to 31 December in the specified year. [Hemorrhagic stroke diagnostic codes upon separation: ICD-9 430-432 or ICD-10 I60-I62.] Please note only one admission per patient is to be counted in the denominator and the n…	Cardiovascular Conditions	NI	NI	NI	NI
Organisation for Economic Co-operation and Development, 2017	Patient based ischemic stroke 30 day (in-hospital and out-of-hospital) mortality	Acute Care	Outcome	Number of deaths in any hospital and out of hospital that occurred within 30 days of the admission date of the denominator cases.	The last admission in the specified year for each patient admitted to hospital for acute nonelective (urgent) care with a principal diagnosis (PDx) of ischemic stroke from 1 January to 31 December in the specified year. [Ischemic stroke diagnostic codes upon separation: ICD-9 433, 434, and 436 or ICD10 I63-I64.] Please note only one admission per patient is to be counted in the denominator and th…	Cardiovascular Conditions	NI	NI	NI	NI
Canadian Institute for Health Information, 2017	Risk-adjusted rate of all-cause in-hospital deaths occurring within 30 days for patients undergoing a percutaneous coronary intervention (PCI). For further details, please see the CCQI General Methodology Notes	Acute Care	Process	Number of hospitalization episodes for patients age 18 and older who underwent a PCI Inclusions: 1. Episodes that had a PCI (CCI code: 1.IJ.50.^^ or 1.IJ.57.GQ^^), where the intervention was not coded as out of hospital or abandoned (Out-of-Hospital Indicator not equal to Y and Intervention Status Attribute not equal to A) 2. Discharge date at the end of the episode between April 1 and March 31 o…	Number of hospitalization episodes within the denominator that result in an in-hospital death within 30 days of PCI procedure Inclusions: 1. In-hospital death (Discharge Disposition = 07) Exclusions: None	Cardiovascular Conditions	NI	Risk adjustment	NI	NI
Canadian Institute for Health Information, 2017	Risk-adjusted rate of all-cause in-hospital deaths occurring within 30 days for patients undergoing an isolated aortic valve replacement (AVR) surgery. For further details, please see the CCQI General Methodology Notes.	Acute Care	Process	Number of hospitalization episodes for patients age 18 and older who underwent an isolated AVR Inclusions: 1. Episodes that had an AVR (CCI code 1.HV.90.LA-^^), where the intervention was not coded as out of hospital or abandoned (Out-of-Hospital Indicator not equal to Y and Intervention Status Attribute not equal to A) 2. Discharge date at the end of the episode between April 1 and March 31 of t…	Number of hospitalization episodes in the denominator that resulted in an in-hospital death within 30 days of the AVR procedure Inclusions: 1. In-hospital death (Discharge Disposition = 07) Exclusions: None	Cardiovascular Conditions	NI	Risk adjustment	NI	NI
Canadian Institute for Health Information, 2017	Risk-adjusted rate of all-cause in-hospital deaths occurring within 30 days for patients undergoing an isolated coronary artery bypass graft (CABG) surgery. For further details, please see the CCQI General Methodology Notes.	Acute Care	Process	Number of hospitalization episodes for patients age 18 and older who underwent an isolated CABG Inclusions: 1. Episodes that had a CABG (CCI code 1.IJ.76.^^), where the intervention was not coded as out of hospital or abandoned (Out-of-Hospital Indicator not equal to Y and Intervention Status Attribute not equal to A) 2. Discharge date at the end of the episode between April 1 and March 31 of the…	Number of hospitalization episodes in the denominator that resulted in an in-hospital death within 30 days of the CABG procedure Inclusions: 1. In-hospital death (Discharge Disposition = 07) Exclusions: None	Cardiovascular Conditions	NI	Risk adjustment	NI	NI
Canadian Institute for Health Information, 2017	Risk-adjusted rate of all-cause in-hospital deaths occurring within 30 days for patients undergoing coronary artery bypass graft (CABG) and aortic valve replacement (AVR) surgery. For further details, please see the CCQI General Methodology Notes.	Acute Care	Process	Number of hospitalization episodes for patients age 18 and older who underwent a CABG and AVR surgery Inclusions: 1. Episodes that had a CABG (CCI code 1.IJ.76.^^) and AVR (CCI code 1.HV.90.LA-^^) during the same operating episode, where the interventions were not coded as out of hospital or abandoned (Out-of-Hospital Indicator not equal to Y and Intervention Status Attribute not equal to A) 2. D…	Number of hospitalization episodes in the denominator that resulted in an in-hospital death within 30 days of CABG and AVR surgery Inclusions: 1. In-hospital death (Discharge Disposition = 07) Exclusions: None	Cardiovascular Conditions	NI	Risk adjustment	NI	NI
Canadian Institute for Health Information, 2017	Risk-adjusted rate of all-cause urgent readmission occurring within 30 days following discharge for an episode of care with an isolated coronary artery bypass graft (CABG) surgery. For further details, please see the CCQI General Methodology Notes.	Acute Care	Process	Number of hospitalization episodes for patients age 18 and older who underwent an isolated CABG Inclusions: 1. Episodes that had a CABG (CCI code 1.IJ.76.^^), where the intervention was not coded as out of hospital or abandoned (Out-of-Hospital Indicator not equal to Y and Intervention Status Attribute not equal to A) 2. Discharge date of end of episode between April 1 and March 1 of the fiscal y…	Number of hospitalization episodes in the denominator with an urgent readmission within 30 days of discharge after the CABG index episode of care Inclusions: 1. Emergent or urgent (non-elective) readmission to an acute care hospital (Admission Category = U) 2. (Admission date on readmission record) − (Discharge date on the last record of the index episode of care) less than or equal to 30 days Ex…	Cardiovascular Conditions	NI	Risk adjustment	NI	NI
Schneberk, 2022	Presence or absence of dysphagia should be documented in the hospital record if presenting with a new stroke	Acute Care	Process	NI	NI	Cardiovascular Conditions	NI	NI	NI	NI
Schneberk, 2022	Hospital admission rate heart failure (outcome measure)	Acute Care	Outcome	NI	NI	Cardiovascular Conditions	NI	NI	NI	NI
Schneberk, 2022	Serum electrolytes, creatinine, blood urea, Hb, Hct, TSH and glucose measured within 1 day of hospitalization if hospitalized with heart failure or develops heart failure during hospital stay	Acute Care	Process	NI	NI	Cardiovascular Conditions	NI	NI	NI	NI
Schneberk, 2022	Left ventricular ejection fraction should be evaluated during hospital stay if newly diagnosed heart failure	Acute Care	Process	NI	NI	Cardiovascular Conditions	NI	NI	NI	Discriminant validity, construct validity, forecasting
Askari, 2011	BP of residents with HF measured	Community/Primary Care	Process	NI	NI	Cardiovascular Conditions	NI	NI	NI	Discriminant validity, construct validity, forecasting
Askari, 2011	BP<130/80 mm Hg post MI or LVEF < 40	Community/Primary Care	Outcome	NI	NI	Cardiovascular Conditions	NI	NI	NI	Discriminant validity, construct validity, forecasting
Askari, 2011	Cr measured if a resident with HF is on digoxin	Community/Primary Care	Process	NI	NI	Cardiovascular Conditions	NI	NI	NI	Discriminant validity, construct validity, forecasting
Askari, 2011	Diet counseling for a resident with a HF	Community/Primary Care	Process	NI	NI	Cardiovascular Conditions	NI	NI	NI	Discriminant validity, construct validity, forecasting
Askari, 2011	Electrolyte monitoring of a resident with a HF during ACE inhib Rx	Community/Primary Care	Process	NI	NI	Cardiovascular Conditions	NI	NI	NI	Discriminant validity, construct validity, forecasting
Askari, 2011	Electrolyte monitoring of a resident with a HF during diuretic Rx	Community/Primary Care	Process	NI	NI	Cardiovascular Conditions	NI	NI	NI	Discriminant validity, construct validity, forecasting
Askari, 2011	Goal Setting for a resident with a HF	Community/Primary Care	Process	NI	NI	Cardiovascular Conditions	NI	NI	NI	NI
Askari, 2011	Has a doctor or nurse explained high blood pressure in a way you could understand at any time since you were first told you had high blood pressure?	Community/Primary Care	Process	NI	NI	Cardiovascular Conditions	NI	NI	NI	NI
Askari, 2011	Has a doctor or nurse explained high cholesterol in a way you could understand?	Community/Primary Care	Process	NI	NI	Cardiovascular Conditions	NI	NI	NI	NI
Askari, 2011	Have doctors or nurses taken your preferences into account when making treatment decisions about your high cholesterol?	Community/Primary Care	Process	NI	NI	Cardiovascular Conditions	NI	NI	NI	NI
Askari, 2011	IF a vulnerable elder / person aged 50 or older remains hypertensive after nonpharmacologic intervention, THEN pharmacologic antihypertensive treatment should be initiated.	Community/Primary Care	Process	NI	NI	Cardiovascular Conditions	NI	NI	NI	NI
Askari, 2011	IF a vulnerable elder has a new diagnosis of hypertension, THEN there should be documentation regarding the presence or absence of other cardiovascular risk factors	Community/Primary Care	Process	NI	NI	Cardiovascular Conditions	NI	NI	NI	NI
Askari, 2011	IF a vulnerable elder has established CHD and is not taking warfarin, THEN he or she should be offered antiplatelet therapy.	Community/Primary Care	Process	NI	NI	Cardiovascular Conditions	NI	NI	NI	NI
Askari, 2011	IF a vulnerable elder has had a recent myocardial infarction or recent coronary bypass graft surgery, THEN he or she should be offered cardiac rehabilitation	Community/Primary Care	Process	NI	NI	Cardiovascular Conditions	NI	NI	NI	NI
Askari, 2011	IF a vulnerable elder has heart failure (and left ventricular ejection fraction of 40% or less), THEN he or she should not be treated with a type I antiarrhythmic agent unless an implantable cardioverter defibrillator is in place	Community/Primary Care	Process	NI	NI	Cardiovascular Conditions	NI	NI	NI	NI
Askari, 2011	IF a vulnerable elder has heart failure and atrial fibrillation, AND he or she has documented contraindications to anticoagulation, THEN he or she should be offered aspirin.	Community/Primary Care	Process	NI	NI	Cardiovascular Conditions	NI	NI	NI	NI
Askari, 2011	IF a vulnerable elder has heart failure and atrial fibrillation, THEN he or she should be offered anticoagulation to achieve an INR or 2.0 to 3.0.	Community/Primary Care	Process	NI	NI	Cardiovascular Conditions	NI	NI	NI	NI
Askari, 2011	IF a vulnerable elder has heart failure, (has left ventricular ejection fraction of 40% or less), and does not have atrial fibrillation, THEN (from among the 3 generations of calcium-channel blocker medications), he or she should not be treated with a first or second-generation calcium-channel blocker.	Community/Primary Care	Process	NI	NI	Cardiovascular Conditions	NI	NI	NI	NI
Askari, 2011	IF a vulnerable elder has heart failure, left ventricular ejection fraction of 40% or less, and New York Heart Association class I to III disease, THEN he or she should be offered a blocker, unless a contraindication (e.g., uncompensated heart failure) has been documented	Community/Primary Care	Process	NI	NI	Cardiovascular Conditions	NI	NI	NI	NI
Askari, 2011	IF a vulnerable elder receives a diagnosis of hypertension and the blood pressure is below 170/90 mm Hg, THEN there should be evidence that 3 or more blood pressure measurements of 140/90 mm Hg or greater were obtained before the diagnosis	Community/Primary Care	Process	NI	NI	Cardiovascular Conditions	NI	NI	NI	NI
Askari, 2011	IF a vulnerable elder receives a diagnosis of hypertension, THEN nonpharmacologic therapy with lifestyle modification for treatment of hypertension should be recommended, including dietary sodium restriction and weight loss if the patient is more than 10% over ideal body weight	Community/Primary Care	Process	NI	NI	Cardiovascular Conditions	NI	NI	NI	NI
Askari, 2011	IF a vulnerable elder receives a new diagnosis of heart failure, THEN education about disease management should be provided and documented	Community/Primary Care	Process	NI	NI	Cardiovascular Conditions	NI	NI	NI	NI
Askari, 2011	IF a vulnerable elder receives a new diagnosis of heart failure, THEN he or she should have the following elements of the physical examination documented at the time of presentation: weight, blood pressure, heart rate, lung examination, cardiac examination, and abdominal or lower-extremity examination	Community/Primary Care	Process	NI	NI	Cardiovascular Conditions	NI	NI	NI	NI
Askari, 2011	IF a vulnerable elder requires pharmacotherapy for treatment of hypertension in the outpatient setting, THEN a once- or twice-daily medication should be used unless there is documentation regarding the need for agents that require more frequent dosing.	Community/Primary Care	Process	NI	NI	Cardiovascular Conditions	NI	NI	NI	NI
Askari, 2011	IF a vulnerable elder with established CHD smokes, THEN he or she should be offered counseling for smoking cessation at least annually and have this documented in the medical record	Community/Primary Care	Process	NI	NI	Cardiovascular Conditions	NI	NI	NI	NI
Askari, 2011	IF a vulnerable elder with heart failure is treated with digoxin, THEN the digoxin level should be checked within 1 week if signs of toxicity develop.	Community/Primary Care	Process	NI	NI	Cardiovascular Conditions	NI	NI	NI	NI
Askari, 2011	In general, have doctors or nurses given you any choice about how to treat your high blood pressure?	Community/Primary Care	Outcome	NI	NI	Cardiovascular Conditions	NI	NI	NI	NI
Askari, 2011	LDL < 100 if CAD for a resident with a HF	Community/Primary Care	Process	NI	NI	Cardiovascular Conditions	NI	NI	NI	NI
Askari, 2011	Patient with heart failure, Prescribe ACEI or ARB	Community/Primary Care	Process	NI	Exclusions: ACEI, ARB exclusions	Cardiovascular Conditions	NI	NI	NI	NI
Askari, 2011	Resident with HF, WITH BP<140/90 mm Hg, no MI and LVDF >40	Community/Primary Care	Outcome	NI	NI	Cardiovascular Conditions	NI	NI	NI	NI
Askari, 2011	Visit within 4 weeks after discharge of a resident with a HF	Community/Primary Care	Outcome	NI	NI	Cardiovascular Conditions	NI	NI	NI	NI
Askari, 2011	Water weight management plan for a resident with a HF	Community/Primary Care	Process	NI	NI	Cardiovascular Conditions	NI	NI	NI	NI
Askari, 2011	Weight loss counseling among resident with a HF	Community/Primary Care	Process	NI	NI	Cardiovascular Conditions	NI	NI	NI	NI
Canadian Cardiovascular Society, 2020	Cardiac rehabilitation wait time from referral to enrollment	Community/Primary Care	Process	NI	NI	Cardiovascular Conditions	NI	NI	NI	NI
Canadian Cardiovascular Society, 2020	In-patients referred to a cardiac rehabilitation program	Community/Primary Care	Process	NI	NI	Cardiovascular Conditions	NI	NI	NI	NI
Canadian Cardiovascular Society, 2020	Patient self-management education	Community/Primary Care	Process	NI	NI	Cardiovascular Conditions	NI	NI	NI	NI
Health Quality & Safety Commission New Zealand, n.d.	Primary Health Organisation (PHO) enrolled people within the eligible population who have had a CVD risk recorded within the last five years	Community/Primary Care	Outcome	Count of enrolled people in the PHO within the eligible population who have had a CVD risk recorded within the last five years	Count of enrolled people in the PHO who are eligible for a CVD risk assessment	Cardiovascular Conditions	NI	NI	NI	NI
Health Quality Ontario, 2019	Percentage of patients with AMI by the physician, group, LHIN and the province.	Community/Primary Care	Outcome	Number of patients with AMI by the physician, group, LHIN, and the province	Total number of patients by the physician, group, LHIN, and the province as of March 31st the previous year	Cardiovascular Conditions	NI	NI	NI	NI
Health Quality Ontario, 2019	Percentage of patients with CHF by the physician, group, LHIN and the province.	Community/Primary Care	Outcome	Number of patients with CHF by the physician, group, LHIN, and the province	Total number of patients by the physician, group, LHIN, and the province as of March 31st the previous year	Cardiovascular Conditions	NI	NI	NI	NI
Health Quality Ontario, 2019	Percentage of patients with hypertension	Community/Primary Care	Outcome	Number of patients with hypertension	Total number of rostered or virtually rostered patients as of March 31st the previous year	Cardiovascular Conditions	NI	NI	NI	NI
Joling, 2018	IF a female VE has had a TIA or stroke and is taking hormone replacement therapy, THEN hormone replacement therapy should be discontinued or a reason (other than stroke prevention) documented.	Community/Primary Care	Process	VEs who had hormone replacement therapy discontinued or a reason (other than stroke prevention) documented	Female VEs who have had a TIA or stroke and who are taking hormone replacement therapy	Cardiovascular Conditions	NI	NI	NI	NI
Joling, 2018	IF a female VE with IHD is currently taking combination estrogen and progesterone therapy, THEN she should be counseled about possible increased cardiovascular risk, or this therapy should be discontinued.	Community/Primary Care	Process	Female VEs who are counseled about possible increased cardiovascular risk, or this therapy is discontinued	Female VEs with IHD who are currently taking combination estrogen and progesterone therapy	Cardiovascular Conditions	NI	NI	NI	NI
Joling, 2018	IF a VE has a BMI of 25 or greater, THEN risk factors for cardiovascular disease should be assessed.	Community/Primary Care	Process	VEs with an assessment of risk factors for cardiovascular disease	VEs having a BMI of 25 or greater	Cardiovascular Conditions	NI	NI	NI	NI
Joling, 2018	IF a VE has a left ventricular ejection fraction (LVEF) <40%, THEN s/he should receive an ACE inhibitor (or an ARB if ACE inhibitor intolerant).	Community/Primary Care	Process	VEs who received an ACE inhibitor (or an ARB if ACE inhibitor intolerant)	VEs having a left ventricular ejection fraction <40%	Cardiovascular Conditions	NI	NI	NI	NI
[truncated: 5,052 more rows]

## Sheet: Tab 2- QIs w. minimum threshold
Quality Indicators with Minimum Threshold
Source	Combined Indicator and Description	Assigned Settings	Assisgned domains	Numerator	Denominator	Assigned Focus Area	Feasibility	Risk Adjustment	Reliability	Validity/Types
[truncated: 1,663 more rows]
